# Supplementary material for: Genetic make-up and regulation of the L-lysine biosynthesis pathway in Vibrio natriegens
Source: Microb Cell. 2026 Feb 3;13:44–62. doi: 10.15698/mic2026.02.867 (PMC12925634; doi:10.15698/mic2026.02.867)
Supplement: Supplementary file 2 [file mic-13-044-s02.xlsx]

## Sheet: Table S3
Table S3: Differentially expressed genes for each amino acid supplementation condition (LFC>=2, padj<0.05)
Differentially expressed in condition	gene_id	baseMean	log2FoldChange	lfcSE	pvalue	padj	product	old_locus_tag
Met	PN96_RS00660	2041.36	-2.49039	0.14998	2.39072e-63	5.54019e-61	bile acid:sodium symporter family protein	PN96_00650
Met	PN96_RS02210	8638.56	3.63398	0.171257	1.27339e-101	4.67226e-99	sodium-dependent transporter	PN96_02180
Met	PN96_RS03895	37895.2	-5.19655	0.557905	1.49496e-22	1.21895e-20	5-methyltetrahydropteroyltriglutamate--homocysteine S-methyltransferase	PN96_03850
Met	PN96_RS03935	13582.3	2.01347	0.163101	3.28196e-36	4.25013e-34	dicarboxylate/amino acid:cation symporter	PN96_03890
Met	PN96_RS04265	91.9933	4.27106	0.311924	1.22867e-43	2.0807e-41	hypothetical protein	PN96_04215
Met	PN96_RS06215	2030.31	2.78279	0.172012	2.69878e-60	5.94136e-58	aromatic amino acid transport family protein	PN96_06125
Met	PN96_RS07415	3683.48	4.31198	0.149593	1.82155e-184	1.60406e-181	cysteine desulfurase-like protein	PN96_07315
Met	PN96_RS07420	1507.33	4.31648	0.145811	1.48872e-194	1.63871e-191	2OG-Fe dioxygenase family protein	PN96_07320
Met	PN96_RS07920	19090.5	3.05632	0.142029	3.00524e-104	1.20291e-101	tetracycline efflux Na+/H+ antiporter family transporter Tet(35)	PN96_07815
Met	PN96_RS10995	4281.27	-3.06663	0.405394	1.25123e-15	6.88646e-14	carbon starvation protein A	PN96_10845
Met	PN96_RS11165	7820.7	2.28852	0.163751	9.16216e-46	1.61364e-43	sodium:alanine symporter family protein	PN96_11015
Met	PN96_RS13260	2061.46	3.47437	0.20609	2.3868e-65	5.83838e-63	ABC transporter permease	PN96_13090
Met	PN96_RS13265	1996.33	3.62096	0.172049	4.57435e-99	1.5493e-96	ABC transporter permease	PN96_13095
Met	PN96_RS13270	8359.91	2.77359	0.160844	3.12319e-68	8.08905e-66	ABC transporter substrate-binding protein	PN96_13100
Met	PN96_RS13275	6947.33	3.18853	0.142816	9.5717e-112	4.21442e-109	ABC transporter ATP-binding protein	PN96_13105
Met	PN96_RS13905	684.952	-2.61355	0.214859	1.5932e-35	2.00425e-33	DUF2282 domain-containing protein	PN96_13725
Met	PN96_RS14985	12602.9	-3.66436	0.476328	2.5984e-16	1.50536e-14	methylenetetrahydrofolate reductase	PN96_14775
Met	PN96_RS15620	170.854	-2.389	0.302691	1.40994e-16	8.62127e-15	HAMP domain-containing sensor histidine kinase	PN96_15410
Met	PN96_RS15625	320.233	-2.73651	0.271196	1.91241e-25	1.79157e-23	response regulator transcription factor	PN96_15415
Met	PN96_RS15775	2945.51	2.17413	0.175505	1.34741e-36	1.79777e-34	dicarboxylate/amino acid:cation symporter	PN96_15560
Met	PN96_RS16785	4267.43	10.6219	0.258942	0	0	LysE family translocator	PN96_16570
Met	PN96_RS17075	760.664	2.63243	0.208039	5.32895e-38	7.3323e-36	multidrug efflux MFS transporter EmrD	PN96_16860
Met	PN96_RS17200	594.11	-2.68127	0.226889	1.79533e-33	2.19579e-31	peptide-methionine (R)-S-oxide reductase MsrB	PN96_16980
Met	PN96_RS18150	4156.49	6.49153	0.145695	0	0	L-methionine/branched-chain amino acid transporter	PN96_17915
Met	PN96_RS18240	371.871	7.27501	0.256662	3.49322e-177	2.56344e-174	DMT family transporter	PN96_18005
Met	PN96_RS19260	44457.6	-7.10416	0.262044	4.55882e-165	2.8675e-162	methionine synthase	PN96_19000
Met	PN96_RS19265	30735	-7.88925	0.257	4.49058e-210	6.59068e-207	DUF1852 domain-containing protein	PN96_19005
Met	PN96_RS21130	350.973	2.01218	0.140479	1.01002e-47	1.85297e-45	formate--tetrahydrofolate ligase	PN96_20840
Met	PN96_RS21600	1658.26	2.96472	0.158691	1.46296e-79	4.02588e-77	arginine ABC transporter permease ArtM	PN96_21305
Met	PN96_RS21605	2340.05	3.07615	0.154308	9.1331e-90	2.68087e-87	arginine ABC transporter permease ArtQ	PN96_21310
Met	PN96_RS21610	3591.4	3.00729	0.143932	2.72805e-98	8.57973e-96	lysine/arginine/ornithine ABC transporter substrate-binding protein	PN96_21315
Met	PN96_RS21615	2803.85	2.96739	0.128333	8.69352e-120	4.25307e-117	arginine ABC transporter ATP-binding protein ArtP	PN96_21320
Met	PN96_RS22135	282.133	-2.51814	0.249894	3.46792e-25	3.1811e-23	MFS transporter	PN96_21835
Met	PN96_RS23050	1675.38	2.29168	0.097817	7.4123e-122	4.07955e-119	aromatic amino acid transport family protein	PN96_22735
Met	PN96_RS23120	1024	-2.59133	0.227078	1.96964e-31	2.16808e-29	TolC family protein	PN96_22800
Met	PN96_RS23125	1351.56	-2.54564	0.191813	2.25715e-41	3.68083e-39	efflux RND transporter periplasmic adaptor subunit	PN96_22805
Met	PN96_RS23130	1668.02	-2.24145	0.205548	6.01386e-29	5.88422e-27	efflux RND transporter permease subunit	PN96_22810
Ile	PN96_RS04265	91.9933	2.36057	0.328066	4.14255e-14	4.12184e-12	hypothetical protein	PN96_04215
Ile	PN96_RS07415	3683.48	3.74363	0.149592	1.34627e-139	5.09024e-136	cysteine desulfurase-like protein	PN96_07315
Ile	PN96_RS07420	1507.33	3.61766	0.145803	1.4145e-137	2.67412e-134	2OG-Fe dioxygenase family protein	PN96_07320
Ile	PN96_RS13265	1996.33	2.04209	0.173864	7.3496e-33	2.52626e-30	ABC transporter permease	PN96_13095
Ile	PN96_RS17075	760.664	4.75483	0.205375	3.59619e-120	4.53239e-117	multidrug efflux MFS transporter EmrD	PN96_16860
Ile	PN96_RS17195	86.3737	2.35985	0.293336	4.41433e-17	5.38406e-15	DUF2256 domain-containing protein
Ile	PN96_RS23050	1675.38	2.03545	0.0980746	2.64031e-96	2.49575e-93	aromatic amino acid transport family protein	PN96_22735
Lys	PN96_RS00270	30531.8	-3.96334	0.129282	2.49052e-208	1.14091e-204	lysine-sensitive aspartokinase 3	PN96_00270
Lys	PN96_RS00935	290.698	3.37526	0.239634	1.41992e-46	2.16822e-43	LysE/ArgO family amino acid transporter	PN96_00915
Lys	PN96_RS04265	91.9933	3.03128	0.321143	2.88183e-22	2.20028e-19	hypothetical protein	PN96_04215
Lys	PN96_RS07920	19090.5	-2.88846	0.144817	1.34917e-89	3.09028e-86	tetracycline efflux Na+/H+ antiporter family transporter Tet(35)	PN96_07815
Thr	PN96_RS01485	1743.5	3.27163	0.403385	2.12845e-17	1.41311e-15	P-II family nitrogen regulator	PN96_01455
Thr	PN96_RS01490	3340.32	2.8771	0.374046	7.29162e-16	4.07353e-14	ammonium transporter	PN96_01460
Thr	PN96_RS03135	1628.32	2.34546	0.187127	1.91905e-37	3.38122e-35	amino acid ABC transporter ATP-binding protein	PN96_03085
Thr	PN96_RS03140	2677.08	2.33908	0.182341	5.269e-39	1.1494e-36	amino acid ABC transporter permease	PN96_03090
Thr	PN96_RS03145	2639.03	2.3714	0.197712	1.73296e-34	2.73748e-32	transporter substrate-binding domain-containing protein	PN96_03095
Thr	PN96_RS03150	969.573	3.98607	0.228787	9.84974e-70	6.44595e-67	PLP-dependent aspartate aminotransferase family protein	PN96_03100
Thr	PN96_RS03475	113.507	2.8933	0.26532	3.71408e-29	4.14981e-27	hypothetical protein	PN96_03425
Thr	PN96_RS03795	143.122	2.4484	0.223453	2.19591e-29	2.57935e-27	circularly permuted type 2 ATP-grasp protein	PN96_03750
Thr	PN96_RS03920	117.303	3.68061	0.288142	9.26761e-39	1.92977e-36	hypothetical protein	PN96_03875
Thr	PN96_RS04265	91.9933	3.59367	0.316616	5.51634e-31	7.2201e-29	hypothetical protein	PN96_04215
Thr	PN96_RS06300	14.1663	2.05462	0.63653	4.84548e-05	0.000749904	urea ABC transporter permease subunit UrtB	PN96_06210
Thr	PN96_RS06405	607.518	2.34882	0.187014	1.72757e-37	3.2448e-35	NCS1 family nucleobase:cation symporter-1	PN96_06315
Thr	PN96_RS06645	281.985	4.07983	0.309471	4.51768e-41	1.08924e-38	helix-turn-helix domain-containing protein	PN96_06555
Thr	PN96_RS06690	148.811	2.81673	0.23809	1.31349e-33	1.94099e-31	AraC family transcriptional regulator	PN96_06600
Thr	PN96_RS09190	8623.8	-2.47754	0.373609	1.35114e-12	5.29025e-11	TonB-dependent receptor	PN96_09075
Thr	PN96_RS10880	180.212	2.327	0.185046	1.77079e-37	3.2448e-35	ABC transporter substrate-binding protein	PN96_10730
Thr	PN96_RS11295	406.823	3.01471	0.183643	4.59475e-62	2.33873e-59	TSUP family transporter	PN96_11145
Thr	PN96_RS15590	17907	7.95679	0.122634	0	0	L-threonine 3-dehydrogenase	PN96_15380
Thr	PN96_RS15595	19844.8	8.09946	0.113817	0	0	glycine C-acetyltransferase	PN96_15385
Thr	PN96_RS15970	67.3396	3.05501	0.298016	5.60126e-26	5.28496e-24	tryptophanase	PN96_15750
Thr	PN96_RS16080	84.9294	4.39722	0.317244	3.59287e-45	1.17564e-42	AraC family transcriptional regulator	PN96_15860
Thr	PN96_RS16220	1547.39	-2.65964	0.284779	2.00549e-22	1.61178e-20	Fe(3+)-dicitrate ABC transporter substrate-binding protein FecB	PN96_16000
Thr	PN96_RS16225	6354.25	-2.68638	0.260752	6.82424e-27	6.65146e-25	TonB-dependent siderophore receptor	PN96_16005
Thr	PN96_RS16310	126.533	4.2853	0.474709	4.58278e-21	3.55826e-19	PLP-dependent aminotransferase family protein	PN96_16090
Thr	PN96_RS16315	7.77578	3.1292	0.748311	1.8167e-06	3.48213e-05	TSUP family transporter	PN96_16095
Thr	PN96_RS17075	760.664	2.80577	0.207794	7.72787e-43	1.96674e-40	multidrug efflux MFS transporter EmrD	PN96_16860
Thr	PN96_RS17195	86.3737	2.05457	0.296877	2.47904e-13	1.04188e-11	DUF2256 domain-containing protein
Thr	PN96_RS17455	69.1145	3.86891	0.354088	3.42539e-29	3.92293e-27	helix-turn-helix domain-containing protein	PN96_17235
Thr	PN96_RS17460	222.51	6.08904	0.493322	4.58489e-37	7.77903e-35	ethanolamine ammonia-lyase subunit EutB	PN96_17240
Thr	PN96_RS17465	65.3361	5.20176	0.377984	3.80379e-44	1.16168e-41	ethanolamine ammonia-lyase subunit EutC	PN96_17245
Thr	PN96_RS17470	226.805	4.09655	0.284283	3.09614e-49	1.09103e-46	ethanolamine permease	PN96_17250
Thr	PN96_RS17800	96.4423	2.74799	0.300982	3.50676e-21	2.76974e-19	nucleobase:cation symporter-2 family protein	PN96_17565
Thr	PN96_RS18305	27.1527	-2.73928	0.503174	6.59961e-09	1.79957e-07	TIGR02808 family protein
Thr	PN96_RS18325	97.8829	-2.1174	0.262412	5.66799e-17	3.55686e-15	chaperone NapD	PN96_18080
Thr	PN96_RS18330	297.813	-2.26892	0.222292	1.23263e-25	1.12933e-23	ferredoxin-type protein NapF	PN96_18085
Thr	PN96_RS19420	103.777	2.27141	0.354625	4.28513e-12	1.57041e-10	nitrite reductase small subunit NirD	PN96_19165
Thr	PN96_RS19430	39.0643	2.14058	0.416887	9.28564e-09	2.47311e-07	uroporphyrinogen-III C-methyltransferase	PN96_19175
Thr	PN96_RS19750	206.148	4.91423	0.275789	6.77651e-73	6.20864e-70	AraC family transcriptional regulator	PN96_19490
Thr	PN96_RS20310	75.1373	3.23765	0.289311	1.39342e-30	1.77312e-28	transporter substrate-binding domain-containing protein	PN96_20035
Thr	PN96_RS20315	95.2955	3.1922	0.312883	5.65299e-26	5.28496e-24	amino acid ABC transporter permease	PN96_20040
Thr	PN96_RS20320	114.507	3.50423	0.282478	9.87695e-37	1.61594e-34	amino acid ABC transporter permease	PN96_20045
Thr	PN96_RS20325	134.906	2.91814	0.24506	4.62254e-34	7.05862e-32	amino acid ABC transporter ATP-binding protein	PN96_20050
Thr	PN96_RS21250	24521.9	2.3729	0.377719	7.69066e-12	2.77409e-10	aminomethyl-transferring glycine dehydrogenase	PN96_20960
Thr	PN96_RS21650	1321.65	3.01639	0.688466	2.38396e-07	5.38182e-06	homocysteine S-methyltransferase family protein	PN96_21355
Thr	PN96_RS21655	1646.89	3.14923	0.632065	2.11124e-08	5.43349e-07	basic amino acid/polyamine antiporter	PN96_21360
Thr	PN96_RS22490	44.4759	2.16085	0.330685	2.67658e-12	1.01334e-10	serine hydroxymethyltransferase	PN96_22185
Thr	PN96_RS22495	46.1992	2.83215	0.351185	3.26173e-17	2.13457e-15	hybrid-cluster NAD(P)-dependent oxidoreductase	PN96_22190
Thr	PN96_RS22690	888.432	3.96067	0.291756	9.7567e-44	2.79346e-41	GlxA family transcriptional regulator	PN96_22375
Thr	PN96_RS23050	1675.38	2.34921	0.0978571	8.61653e-128	1.31574e-124	aromatic amino acid transport family protein	PN96_22735
Thr	PN96_RS23120	1024	-4.10491	0.236039	2.91522e-69	1.66933e-66	TolC family protein	PN96_22800
Thr	PN96_RS23125	1351.56	-3.65329	0.196739	4.57706e-78	5.24188e-75	efflux RND transporter periplasmic adaptor subunit	PN96_22805
Thr	PN96_RS23130	1668.02	-3.33322	0.208344	6.14394e-59	2.81454e-56	efflux RND transporter permease subunit	PN96_22810
Thr	PN96_RS23135	3343.99	-3.85065	0.264401	6.0544e-50	2.31127e-47	cupredoxin family protein	PN96_22815
Thr	PN96_RS23215	1768.41	3.34828	0.248014	2.95821e-43	7.9715e-41	4-aminobutyrate--2-oxoglutarate transaminase	PN96_22895
Thr	PN96_RS23220	442.05	3.63903	0.20544	1.28817e-71	9.83518e-69	NAD-dependent succinate-semialdehyde dehydrogenase	PN96_22900
Thr	PN96_RS23225	413.085	3.21321	0.215579	5.62701e-52	2.3434e-49	TRAP transporter substrate-binding protein	PN96_22905
Thr	PN96_RS23230	58.2516	3.01555	0.276516	6.06463e-29	6.61478e-27	TRAP transporter small permease	PN96_22910
Thr	PN96_RS23235	122.155	2.74605	0.259654	1.33767e-27	1.36175e-25	TRAP transporter large permease subunit	PN96_22915
Thr	PN96_RS23265	667.215	2.11416	0.210324	4.22045e-25	3.6479e-23	N-acetyltransferase DgcN	PN96_22945
Thr	PN96_RS23275	215.11	2.02021	0.238287	1.2064e-18	8.63519e-17	D-amino-acid transaminase	PN96_22955

## Sheet: Table S4
Table S4: Enriched GO terms
condition	GO_term	Description	setSize	NES	p.adjust	Gene_name	gene_id	old_locus_tag	product	log2FoldChange_of_single_gene	single_gene_significance	padj_of_single_gene
Met	GO:0048870	cell motility	25	2.24468	0.000101096	fliE	PN96_RS02635	PN96_02595	flagellar hook-basal body complex protein FliE	1.58807	*	4.68359e-07
Met	GO:0048870	cell motility	25	2.24468	0.000101096	fliJ	PN96_RS02660	PN96_02620	flagellar export protein FliJ	1.47408	*	2.69583e-09
Met	GO:0048870	cell motility	25	2.24468	0.000101096	flgG	PN96_RS09690	PN96_09560	flagellar basal-body rod protein FlgG	1.41099	*	3.71137e-05
Met	GO:0048870	cell motility	25	2.24468	0.000101096	fliP	PN96_RS02690	PN96_02650	flagellar type III secretion system pore protein FliP	1.40783	*	9.95232e-10
Met	GO:0048870	cell motility	25	2.24468	0.000101096	fliL	PN96_RS02670	PN96_02630	flagellar basal body-associated protein FliL	1.31167	*	9.89602e-10
Met	GO:0048870	cell motility	25	2.24468	0.000101096	fliI	PN96_RS02655	PN96_02615	flagellar protein export ATPase FliI	1.30791	*	6.43746e-10
Met	GO:0048870	cell motility	25	2.24468	0.000101096	fliF	PN96_RS02640	PN96_02600	flagellar basal-body MS-ring/collar protein FliF	1.14154	*	2.06875e-07
Met	GO:0048870	cell motility	25	2.24468	0.000101096	fliH	PN96_RS02650	PN96_02610	flagellar assembly protein FliH	1.13131	*	1.77807e-06
Met	GO:0048870	cell motility	25	2.24468	0.000101096	flhA	PN96_RS02710	PN96_02670	flagellar biosynthesis protein FlhA	1.11957	*	2.41587e-06
Met	GO:0048870	cell motility	25	2.24468	0.000101096	flgJ	PN96_RS09675	PN96_09545	flagellar assembly peptidoglycan hydrolase FlgJ	1.11213	*	0.000823663
Met	GO:0048870	cell motility	25	2.24468	0.000101096	fliG	PN96_RS02645	PN96_02605	flagellar motor switch protein FliG	1.06702	*	2.28402e-07
Met	GO:0048870	cell motility	25	2.24468	0.000101096	fliM	PN96_RS02675	PN96_02635	flagellar motor switch protein FliM	0.954474	*	6.9953e-06
Met	GO:0048870	cell motility	25	2.24468	0.000101096	PN96_RS09680	PN96_RS09680	PN96_09550	flagellar basal body P-ring protein FlgI	0.946663	*	0.00121262
Met	GO:0048870	cell motility	25	2.24468	0.000101096	fliQ	PN96_RS02695	PN96_02655	flagellar biosynthesis protein FliQ	0.944902	*	0.000408942
Met	GO:0048870	cell motility	25	2.24468	0.000101096	flgK	PN96_RS09670	PN96_09540	flagellar hook-associated protein FlgK	0.909215	*	0.00106201
Met	GO:0048870	cell motility	25	2.24468	0.000101096	fliN	PN96_RS02680	PN96_02640	flagellar motor switch protein FliN	0.741772	*	0.0330492
Met	GO:0048870	cell motility	25	2.24468	0.000101096	flgL	PN96_RS09665	PN96_09535	flagellar hook-associated protein FlgL	0.705912	*	2.50357e-05
Met	GO:0048870	cell motility	25	2.24468	0.000101096	fliS	PN96_RS02610	PN96_02570	flagellar export chaperone FliS	0.452462		0.173982
Met	GO:0048870	cell motility	25	2.24468	0.000101096	pilO	PN96_RS15050	PN96_14840	type 4a pilus biogenesis protein PilO	0.396218		0.255991
Met	GO:0048870	cell motility	25	2.24468	0.000101096	flhB	PN96_RS02705	PN96_02665	flagellar biosynthesis protein FlhB	0.367261		0.185389
Met	GO:0006790	sulfur compound metabolic process	62	-2.2275	0.000123554	acs	PN96_RS14410	PN96_14210	acetate--CoA ligase	-0.472157	*	0.00627219
Met	GO:0006790	sulfur compound metabolic process	62	-2.2275	0.000123554	thiS	PN96_RS13855	PN96_13675	sulfur carrier protein ThiS	-0.475866		0.0559468
Met	GO:0006790	sulfur compound metabolic process	62	-2.2275	0.000123554	yghU	PN96_RS18000	PN96_17765	glutathione-dependent disulfide-bond oxidoreductase	-0.514809		0.0831408
Met	GO:0006790	sulfur compound metabolic process	62	-2.2275	0.000123554	metA	PN96_RS05150	PN96_05065	homoserine O-succinyltransferase	-0.590347		0.128336
Met	GO:0006790	sulfur compound metabolic process	62	-2.2275	0.000123554	cysK	PN96_RS09630	PN96_09510	cysteine synthase A	-0.652281	*	0.00437034
Met	GO:0006790	sulfur compound metabolic process	62	-2.2275	0.000123554	PN96_RS15175	PN96_RS15175	PN96_14965	phosphoadenylyl-sulfate reductase	-0.655057	*	0.0214908
Met	GO:0006790	sulfur compound metabolic process	62	-2.2275	0.000123554	metH1	PN96_RS00265	PN96_00265	methionine synthase	-0.683763	*	0.0133538
Met	GO:0006790	sulfur compound metabolic process	62	-2.2275	0.000123554	metH	PN96_RS00265	PN96_00265	methionine synthase	-0.683763	*	0.0133538
Met	GO:0006790	sulfur compound metabolic process	62	-2.2275	0.000123554	cysC	PN96_RS11975	PN96_11810	adenylyl-sulfate kinase	-0.742332	*	0.0497819
Met	GO:0006790	sulfur compound metabolic process	62	-2.2275	0.000123554	cysI	PN96_RS15170	PN96_14960	assimilatory sulfite reductase (NADPH) hemoprotein subunit	-0.798073	*	0.00369815
Met	GO:0006790	sulfur compound metabolic process	62	-2.2275	0.000123554	ggt	PN96_RS13920	PN96_13735	gamma-glutamyltransferase	-0.873128	*	0.00324696
Met	GO:0006790	sulfur compound metabolic process	62	-2.2275	0.000123554	PN96_RS15165	PN96_RS15165	PN96_14955	assimilatory sulfite reductase (NADPH) flavoprotein subunit	-1.01574	*	2.85448e-05
Met	GO:0006790	sulfur compound metabolic process	62	-2.2275	0.000123554	cysN	PN96_RS11985	PN96_11820	sulfate adenylyltransferase subunit CysN	-1.11234	*	1.82641e-05
Met	GO:0006790	sulfur compound metabolic process	62	-2.2275	0.000123554	cysD	PN96_RS11990	PN96_11825	sulfate adenylyltransferase subunit CysD	-1.313	*	4.08323e-08
Met	GO:0006790	sulfur compound metabolic process	62	-2.2275	0.000123554	metF	PN96_RS14985	PN96_14775	methylenetetrahydrofolate reductase	-3.66436	*	1.50536e-14
Met	GO:0006790	sulfur compound metabolic process	62	-2.2275	0.000123554	metE1	PN96_RS03895	PN96_03850	5-methyltetrahydropteroyltriglutamate--homocysteine S-methyltransferase	-5.19655	*	1.21895e-20
Met	GO:0006790	sulfur compound metabolic process	62	-2.2275	0.000123554	metE2	PN96_RS19260	PN96_19000	methionine synthase	-7.10416	*	2.8675e-162
Met	GO:0051234	establishment of localization	404	1.68781	0.000956823	PN96_RS18240	PN96_RS18240	PN96_18005	DMT family transporter	7.27501	*	2.56344e-174
Met	GO:0051234	establishment of localization	404	1.68781	0.000956823	yjeH	PN96_RS18150	PN96_17915	L-methionine/branched-chain amino acid transporter	6.49153	*	0
Met	GO:0051234	establishment of localization	404	1.68781	0.000956823	PN96_RS13265	PN96_RS13265	PN96_13095	ABC transporter permease	3.62096	*	1.5493e-96
Met	GO:0051234	establishment of localization	404	1.68781	0.000956823	artQ	PN96_RS21605	PN96_21310	arginine ABC transporter permease ArtQ	3.07615	*	2.68087e-87
Met	GO:0051234	establishment of localization	404	1.68781	0.000956823	artP	PN96_RS21615	PN96_21320	arginine ABC transporter ATP-binding protein ArtP	2.96739	*	4.25307e-117
Met	GO:0051234	establishment of localization	404	1.68781	0.000956823	artM	PN96_RS21600	PN96_21305	arginine ABC transporter permease ArtM	2.96472	*	4.02588e-77
Met	GO:0051234	establishment of localization	404	1.68781	0.000956823	PN96_RS06215	PN96_RS06215	PN96_06125	aromatic amino acid transport family protein	2.78279	*	5.94136e-58
Met	GO:0051234	establishment of localization	404	1.68781	0.000956823	emrD	PN96_RS17075	PN96_16860	multidrug efflux MFS transporter EmrD	2.63243	*	7.3323e-36
Met	GO:0051234	establishment of localization	404	1.68781	0.000956823	PN96_RS23050	PN96_RS23050	PN96_22735	aromatic amino acid transport family protein	2.29168	*	4.07955e-119
Met	GO:0051234	establishment of localization	404	1.68781	0.000956823	PN96_RS11165	PN96_RS11165	PN96_11015	sodium:alanine symporter family protein	2.28852	*	1.61364e-43
Met	GO:0051234	establishment of localization	404	1.68781	0.000956823	PN96_RS20435	PN96_RS20435	PN96_20160	TRAP transporter large permease	1.96222	*	6.84466e-28
Met	GO:0051234	establishment of localization	404	1.68781	0.000956823	sstT	PN96_RS15855	PN96_15640	serine/threonine transporter SstT	1.81053	*	5.53402e-29
Met	GO:0051234	establishment of localization	404	1.68781	0.000956823	PN96_RS21315	PN96_RS21315	PN96_21025	aromatic amino acid transport family protein	1.748	*	2.88323e-38
Met	GO:0051234	establishment of localization	404	1.68781	0.000956823	PN96_RS10345	PN96_RS10345	PN96_10205	AbgT family transporter	1.68002	*	2.44487e-27
Met	GO:0051234	establishment of localization	404	1.68781	0.000956823	brnQ	PN96_RS11145	PN96_10995	branched-chain amino acid transport system II carrier protein	1.62746	*	5.49547e-37
Met	GO:0051234	establishment of localization	404	1.68781	0.000956823	PN96_RS09505	PN96_RS09505	PN96_09390	peptide MFS transporter	1.52755	*	9.1434e-12
Met	GO:0051234	establishment of localization	404	1.68781	0.000956823	PN96_RS03140	PN96_RS03140	PN96_03090	amino acid ABC transporter permease	1.40004	*	1.15734e-13
Met	GO:0051234	establishment of localization	404	1.68781	0.000956823	dctP	PN96_RS20440	PN96_20165	TRAP transporter substrate-binding protein DctP	1.38743	*	4.96685e-11
Met	GO:0051234	establishment of localization	404	1.68781	0.000956823	PN96_RS06000	PN96_RS06000	PN96_05910	ABC transporter permease	1.2201	*	3.45622e-06
Met	GO:0051234	establishment of localization	404	1.68781	0.000956823	PN96_RS01985	PN96_RS01985	PN96_01960	MIP/aquaporin family protein	1.18733	*	1.32222e-05
Met	GO:0051234	establishment of localization	404	1.68781	0.000956823	flhF	PN96_RS02715	PN96_02675	flagellar biosynthesis protein FlhF	1.07686	*	4.99774e-06
Met	GO:0051234	establishment of localization	404	1.68781	0.000956823	nhaC	PN96_RS03215	PN96_03165	Na+/H+ antiporter NhaC	1.04614	*	1.05394e-12
Met	GO:0051234	establishment of localization	404	1.68781	0.000956823	PN96_RS10530	PN96_RS10530	PN96_10385	alanine/glycine:cation symporter family protein	1.03722	*	5.30559e-12
Met	GO:0051234	establishment of localization	404	1.68781	0.000956823	PN96_RS04285	PN96_RS04285	PN96_04235	aromatic amino acid transport family protein	0.995235	*	2.29912e-08
Met	GO:0051234	establishment of localization	404	1.68781	0.000956823	PN96_RS02245	PN96_RS02245	PN96_02210	AbgT family transporter	0.970921	*	3.07e-10
Met	GO:0051234	establishment of localization	404	1.68781	0.000956823	PN96_RS12715	PN96_RS12715	PN96_12545	biopolymer transporter ExbD	0.89676	*	0.00121262
Met	GO:0051234	establishment of localization	404	1.68781	0.000956823	PN96_RS08540	PN96_RS08540	PN96_08435	ABC transporter substrate-binding protein	0.829334	*	1.04854e-07
Met	GO:0051234	establishment of localization	404	1.68781	0.000956823	putP	PN96_RS16390	PN96_16170	sodium/proline symporter PutP	0.777263	*	1.21204e-14
Met	GO:0051234	establishment of localization	404	1.68781	0.000956823	PN96_RS19560	PN96_RS19560	PN96_19305	TRAP transporter large permease subunit	0.752506	*	0.000221756
Met	GO:0051234	establishment of localization	404	1.68781	0.000956823	cyoB	PN96_RS21720	PN96_21425	cytochrome o ubiquinol oxidase subunit I	0.741056	*	5.67965e-07
Met	GO:0051234	establishment of localization	404	1.68781	0.000956823	PN96_RS06195	PN96_RS06195	PN96_06105	ABC transporter transmembrane domain-containing protein	0.685901	*	5.60923e-06
Met	GO:0051234	establishment of localization	404	1.68781	0.000956823	PN96_RS13505	PN96_RS13505	PN96_13330	amino acid ABC transporter permease	0.668608	*	0.00280558
Met	GO:0051234	establishment of localization	404	1.68781	0.000956823	cyoA	PN96_RS21725	PN96_21430	ubiquinol oxidase subunit II	0.630022	*	7.5876e-06
Met	GO:0051234	establishment of localization	404	1.68781	0.000956823	PN96_RS06190	PN96_RS06190	PN96_06100	ABC transporter transmembrane domain-containing protein	0.594846	*	2.3453e-05
Met	GO:0051234	establishment of localization	404	1.68781	0.000956823	cyoD	PN96_RS21710	PN96_21415	cytochrome o ubiquinol oxidase subunit IV	0.589885	*	0.00405576
Met	GO:0051234	establishment of localization	404	1.68781	0.000956823	cyoC	PN96_RS21715	PN96_21420	cytochrome o ubiquinol oxidase subunit III	0.58435	*	0.00118867
Met	GO:0051234	establishment of localization	404	1.68781	0.000956823	fliR	PN96_RS02700	PN96_02660	flagellar biosynthetic protein FliR	0.555109	*	0.0397862
Met	GO:0051234	establishment of localization	404	1.68781	0.000956823	PN96_RS20605	PN96_RS20605	PN96_20330	formate/nitrite transporter family protein	0.544351	*	0.0359082
Met	GO:0051234	establishment of localization	404	1.68781	0.000956823	choW	PN96_RS19365	PN96_19105	choline ABC transporter permease subunit	0.488782	*	0.0451976
Met	GO:0051234	establishment of localization	404	1.68781	0.000956823	PN96_RS11550	PN96_RS11550	PN96_11395	inorganic phosphate transporter	0.487238	*	0.00985021
Met	GO:0051234	establishment of localization	404	1.68781	0.000956823	PN96_RS23520	PN96_RS23520	PN96_23200	TRAP transporter large permease subunit	0.477717	*	0.0268717
Met	GO:0051234	establishment of localization	404	1.68781	0.000956823	PN96_RS07405	PN96_RS07405	PN96_07305	DASS family sodium-coupled anion symporter	0.461247		0.152173
Met	GO:0051234	establishment of localization	404	1.68781	0.000956823	oppB	PN96_RS03380	PN96_03330	oligopeptide ABC transporter permease OppB	0.424545	*	0.0242526
Met	GO:0051234	establishment of localization	404	1.68781	0.000956823	tatB	PN96_RS13030	PN96_12860	Sec-independent protein translocase protein TatB	0.408468	*	0.0426412
Met	GO:0051234	establishment of localization	404	1.68781	0.000956823	oppF	PN96_RS03395	PN96_03345	murein tripeptide/oligopeptide ABC transporter ATP binding protein OppF	0.39915	*	0.0295313
Met	GO:0051234	establishment of localization	404	1.68781	0.000956823	oppC	PN96_RS03385	PN96_03335	oligopeptide ABC transporter permease OppC	0.372865		0.0549123
Met	GO:0051234	establishment of localization	404	1.68781	0.000956823	PN96_RS14470	PN96_RS14470	PN96_14270	anaerobic C4-dicarboxylate transporter	0.37217		0.200817
Met	GO:0051234	establishment of localization	404	1.68781	0.000956823	PN96_RS06620	PN96_RS06620	PN96_06530	carbohydrate porin	0.367407		0.0746787
Met	GO:0051234	establishment of localization	404	1.68781	0.000956823	PN96_RS17665	PN96_RS17665	PN96_17435	efflux RND transporter periplasmic adaptor subunit	0.364346
Met	GO:0051234	establishment of localization	404	1.68781	0.000956823	PN96_RS23235	PN96_RS23235	PN96_22915	TRAP transporter large permease subunit	0.360796		0.258342
Met	GO:0051234	establishment of localization	404	1.68781	0.000956823	thiP	PN96_RS11885	PN96_11725	thiamine/thiamine pyrophosphate ABC transporter permease ThiP	0.353599	*	0.0387338
Met	GO:0051234	establishment of localization	404	1.68781	0.000956823	PN96_RS22270	PN96_RS22270	PN96_21965	HlyD family secretion protein	0.350268
Met	GO:0051234	establishment of localization	404	1.68781	0.000956823	PN96_RS22275	PN96_RS22275	PN96_21970	FUSC family protein	0.348969
Met	GO:0051234	establishment of localization	404	1.68781	0.000956823	clcA	PN96_RS18465	PN96_18215	H(+)/Cl(-) exchange transporter ClcA	0.343257	*	0.0374208
Met	GO:0051234	establishment of localization	404	1.68781	0.000956823	gspG	PN96_RS12855	PN96_12685	type II secretion system major pseudopilin GspG	0.333413	*	0.019144
Met	GO:0051234	establishment of localization	404	1.68781	0.000956823	PN96_RS23465	PN96_RS23465	PN96_23145	DMT family transporter	0.333379		0.0999699
Met	GO:0051234	establishment of localization	404	1.68781	0.000956823	PN96_RS19855	PN96_RS19855	PN96_19595	DMT family transporter	0.332696		0.233756
Met	GO:0051234	establishment of localization	404	1.68781	0.000956823	PN96_RS11055	PN96_RS11055	PN96_10905	Na/Pi symporter	0.328442	*	0.0384042
Met	GO:0051234	establishment of localization	404	1.68781	0.000956823	dcuC	PN96_RS20115	PN96_19840	anaerobic C4-dicarboxylate transporter DcuC	0.32185		0.19984
Met	GO:0051234	establishment of localization	404	1.68781	0.000956823	PN96_RS06630	PN96_RS06630	PN96_06540	PTS transporter subunit EIIC	0.31798		0.281019
Met	GO:0051234	establishment of localization	404	1.68781	0.000956823	PN96_RS15915	PN96_RS15915	PN96_15700	multidrug effflux MFS transporter	0.317008		0.243811
Met	GO:0051234	establishment of localization	404	1.68781	0.000956823	msbA	PN96_RS08615	PN96_08510	lipid A ABC transporter ATP-binding protein/permease MsbA	0.30494		0.113553
Met	GO:0051234	establishment of localization	404	1.68781	0.000956823	PN96_RS17595	PN96_RS17595	PN96_17370	efflux RND transporter permease subunit	0.302181		0.140354
Met	GO:0051234	establishment of localization	404	1.68781	0.000956823	lptF	PN96_RS00630	PN96_00620	LPS export ABC transporter permease LptF	0.296643	*	0.0220295
Met	GO:0051234	establishment of localization	404	1.68781	0.000956823	PN96_RS19550	PN96_RS19550	PN96_19295	DMT family transporter	0.286885		0.404311
Met	GO:0051234	establishment of localization	404	1.68781	0.000956823	PN96_RS06375	PN96_RS06375	PN96_06285	chromate transporter	0.285206		0.153375
Met	GO:0051234	establishment of localization	404	1.68781	0.000956823	PN96_RS02120	PN96_RS02120	PN96_02090	MFS transporter	0.280434		0.152494
Met	GO:0051234	establishment of localization	404	1.68781	0.000956823	gltS	PN96_RS16570	PN96_16355	sodium/glutamate symporter	0.279055		0.182375
Met	GO:0051234	establishment of localization	404	1.68781	0.000956823	PN96_RS21215	PN96_RS21215	PN96_20925	efflux RND transporter periplasmic adaptor subunit	0.277053		0.431115
Met	GO:0051234	establishment of localization	404	1.68781	0.000956823	arsJ	PN96_RS14145	PN96_13955	organoarsenical effux MFS transporter ArsJ	0.267688		0.0978861
Met	GO:0051234	establishment of localization	404	1.68781	0.000956823	dmeF	PN96_RS18050	PN96_17815	CDF family Co(II)/Ni(II) efflux transporter DmeF	0.262747		0.349938
Met	GO:0051234	establishment of localization	404	1.68781	0.000956823	PN96_RS03050	PN96_RS03050	PN96_03000	mechanosensitive ion channel family protein	0.256546		0.198735
Met	GO:0051234	establishment of localization	404	1.68781	0.000956823	tatC	PN96_RS13025	PN96_12855	twin-arginine translocase subunit TatC	0.252551		0.147148
Met	GO:0051234	establishment of localization	404	1.68781	0.000956823	PN96_RS20335	PN96_RS20335	PN96_20060	ABC transporter permease	0.251869		0.448344
Met	GO:0051234	establishment of localization	404	1.68781	0.000956823	PN96_RS05910	PN96_RS05910	PN96_05815	ammonium transporter	0.250964		0.461663
Met	GO:0051234	establishment of localization	404	1.68781	0.000956823	glpT	PN96_RS01990	PN96_01965	glycerol-3-phosphate transporter	0.248186		0.41079
Met	GO:0051234	establishment of localization	404	1.68781	0.000956823	PN96_RS07760	PN96_RS07760	PN96_07655	ABC transporter permease subunit	0.247152		0.133681
Met	GO:0051234	establishment of localization	404	1.68781	0.000956823	PN96_RS21220	PN96_RS21220	PN96_20930	efflux RND transporter periplasmic adaptor subunit	0.246138		0.508622
Met	GO:0051234	establishment of localization	404	1.68781	0.000956823	focA	PN96_RS07820	PN96_07715	formate transporter FocA	0.245654		0.091086
Met	GO:0170034	L-amino acid biosynthetic process	40	-2.05647	0.0045661	thrB	PN96_RS11200	PN96_11050	homoserine kinase	-0.470631	*	0.00167163
Met	GO:0170034	L-amino acid biosynthetic process	40	-2.05647	0.0045661	PN96_RS08780	PN96_RS08780	PN96_08675	glutamine synthetase family protein	-0.494476	*	0.0171723
Met	GO:0170034	L-amino acid biosynthetic process	40	-2.05647	0.0045661	thrA	PN96_RS11205	PN96_11055	bifunctional aspartate kinase/homoserine dehydrogenase I	-0.524025	*	2.00809e-05
Met	GO:0170034	L-amino acid biosynthetic process	40	-2.05647	0.0045661	metA	PN96_RS05150	PN96_05065	homoserine O-succinyltransferase	-0.590347		0.128336
Met	GO:0170034	L-amino acid biosynthetic process	40	-2.05647	0.0045661	cysK	PN96_RS09630	PN96_09510	cysteine synthase A	-0.652281	*	0.00437034
Met	GO:0170034	L-amino acid biosynthetic process	40	-2.05647	0.0045661	metH1	PN96_RS00265	PN96_00265	methionine synthase	-0.683763	*	0.0133538
Met	GO:0170034	L-amino acid biosynthetic process	40	-2.05647	0.0045661	metH	PN96_RS00265	PN96_00265	methionine synthase	-0.683763	*	0.0133538
Met	GO:0170034	L-amino acid biosynthetic process	40	-2.05647	0.0045661	PN96_RS08785	PN96_RS08785	PN96_08680	glutamine synthetase family protein	-0.819393	*	0.0111791
Met	GO:0170034	L-amino acid biosynthetic process	40	-2.05647	0.0045661	glyA	PN96_RS10090	PN96_09955	serine hydroxymethyltransferase	-1.16269	*	3.3924e-14
Met	GO:0170034	L-amino acid biosynthetic process	40	-2.05647	0.0045661	metF	PN96_RS14985	PN96_14775	methylenetetrahydrofolate reductase	-3.66436	*	1.50536e-14
Met	GO:0170034	L-amino acid biosynthetic process	40	-2.05647	0.0045661	metE1	PN96_RS03895	PN96_03850	5-methyltetrahydropteroyltriglutamate--homocysteine S-methyltransferase	-5.19655	*	1.21895e-20
Met	GO:0170034	L-amino acid biosynthetic process	40	-2.05647	0.0045661	metE2	PN96_RS19260	PN96_19000	methionine synthase	-7.10416	*	2.8675e-162
Met	GO:0008652	amino acid biosynthetic process	58	-1.90675	0.0103692	thrB	PN96_RS11200	PN96_11050	homoserine kinase	-0.470631	*	0.00167163
Met	GO:0008652	amino acid biosynthetic process	58	-1.90675	0.0103692	PN96_RS08780	PN96_RS08780	PN96_08675	glutamine synthetase family protein	-0.494476	*	0.0171723
Met	GO:0008652	amino acid biosynthetic process	58	-1.90675	0.0103692	trpB	PN96_RS22760	PN96_22445	tryptophan synthase subunit beta	-0.501897	*	0.00231345
Met	GO:0008652	amino acid biosynthetic process	58	-1.90675	0.0103692	thrA	PN96_RS11205	PN96_11055	bifunctional aspartate kinase/homoserine dehydrogenase I	-0.524025	*	2.00809e-05
Met	GO:0008652	amino acid biosynthetic process	58	-1.90675	0.0103692	hisG	PN96_RS07905	PN96_07800	ATP phosphoribosyltransferase	-0.536362	*	1.51624e-06
Met	GO:0008652	amino acid biosynthetic process	58	-1.90675	0.0103692	metA	PN96_RS05150	PN96_05065	homoserine O-succinyltransferase	-0.590347		0.128336
Met	GO:0008652	amino acid biosynthetic process	58	-1.90675	0.0103692	cysK	PN96_RS09630	PN96_09510	cysteine synthase A	-0.652281	*	0.00437034
Met	GO:0008652	amino acid biosynthetic process	58	-1.90675	0.0103692	metH1	PN96_RS00265	PN96_00265	methionine synthase	-0.683763	*	0.0133538
Met	GO:0008652	amino acid biosynthetic process	58	-1.90675	0.0103692	metH	PN96_RS00265	PN96_00265	methionine synthase	-0.683763	*	0.0133538
Met	GO:0008652	amino acid biosynthetic process	58	-1.90675	0.0103692	PN96_RS08785	PN96_RS08785	PN96_08680	glutamine synthetase family protein	-0.819393	*	0.0111791
Met	GO:0008652	amino acid biosynthetic process	58	-1.90675	0.0103692	glyA	PN96_RS10090	PN96_09955	serine hydroxymethyltransferase	-1.16269	*	3.3924e-14
Met	GO:0008652	amino acid biosynthetic process	58	-1.90675	0.0103692	metF	PN96_RS14985	PN96_14775	methylenetetrahydrofolate reductase	-3.66436	*	1.50536e-14
Met	GO:0008652	amino acid biosynthetic process	58	-1.90675	0.0103692	metE1	PN96_RS03895	PN96_03850	5-methyltetrahydropteroyltriglutamate--homocysteine S-methyltransferase	-5.19655	*	1.21895e-20
Met	GO:0008652	amino acid biosynthetic process	58	-1.90675	0.0103692	metE2	PN96_RS19260	PN96_19000	methionine synthase	-7.10416	*	2.8675e-162
Met	GO:0006979	response to oxidative stress	10	-1.88946	0.0140937	soxR	PN96_RS19890	PN96_19630	redox-sensitive transcriptional activator SoxR	-0.633915	*	0.0246512
Met	GO:0006979	response to oxidative stress	10	-1.88946	0.0140937	katG	PN96_RS20240	PN96_19965	catalase/peroxidase HPI	-0.732247	*	2.215e-07
Met	GO:0006979	response to oxidative stress	10	-1.88946	0.0140937	katG	PN96_RS21625	PN96_21330	catalase/peroxidase HPI	-0.746789	*	0.000217133
Met	GO:0006979	response to oxidative stress	10	-1.88946	0.0140937	msrB	PN96_RS17200	PN96_16980	peptide-methionine (R)-S-oxide reductase MsrB	-2.68127	*	2.19579e-31
Ile	GO:0046942	carboxylic acid transport	58	2.0061	0.00329609	PN96_RS23050	PN96_RS23050	PN96_22735	aromatic amino acid transport family protein	2.03545	*	2.49575e-93
Ile	GO:0046942	carboxylic acid transport	58	2.0061	0.00329609	PN96_RS04285	PN96_RS04285	PN96_04235	aromatic amino acid transport family protein	1.89007	*	3.84129e-28
Ile	GO:0046942	carboxylic acid transport	58	2.0061	0.00329609	artP	PN96_RS21615	PN96_21320	arginine ABC transporter ATP-binding protein ArtP	1.69199	*	9.91195e-38
Ile	GO:0046942	carboxylic acid transport	58	2.0061	0.00329609	PN96_RS11165	PN96_RS11165	PN96_11015	sodium:alanine symporter family protein	1.33505	*	4.30909e-15
Ile	GO:0046942	carboxylic acid transport	58	2.0061	0.00329609	PN96_RS10345	PN96_RS10345	PN96_10205	AbgT family transporter	1.32057	*	8.82023e-17
Ile	GO:0046942	carboxylic acid transport	58	2.0061	0.00329609	PN96_RS06215	PN96_RS06215	PN96_06125	aromatic amino acid transport family protein	1.19161	*	5.59884e-11
Ile	GO:0046942	carboxylic acid transport	58	2.0061	0.00329609	PN96_RS10125	PN96_RS10125	PN96_09990	methionine ABC transporter permease	1.16143	*	0.0100359
Ile	GO:0046942	carboxylic acid transport	58	2.0061	0.00329609	metN	PN96_RS10120	PN96_09985	methionine ABC transporter ATP-binding protein MetN	1.11159	*	0.0228592
Ile	GO:0046942	carboxylic acid transport	58	2.0061	0.00329609	PN96_RS21315	PN96_RS21315	PN96_21025	aromatic amino acid transport family protein	0.91428	*	1.08602e-10
Ile	GO:0046942	carboxylic acid transport	58	2.0061	0.00329609	sstT	PN96_RS15855	PN96_15640	serine/threonine transporter SstT	0.914189	*	7.47148e-08
Ile	GO:0046942	carboxylic acid transport	58	2.0061	0.00329609	brnQ	PN96_RS11145	PN96_10995	branched-chain amino acid transport system II carrier protein	0.780798	*	7.10975e-09
Ile	GO:0046942	carboxylic acid transport	58	2.0061	0.00329609	PN96_RS13505	PN96_RS13505	PN96_13330	amino acid ABC transporter permease	0.687901	*	0.00280143
Ile	GO:0046942	carboxylic acid transport	58	2.0061	0.00329609	PN96_RS19560	PN96_RS19560	PN96_19305	TRAP transporter large permease subunit	0.569024	*	0.00925805
Ile	GO:0046942	carboxylic acid transport	58	2.0061	0.00329609	PN96_RS03140	PN96_RS03140	PN96_03090	amino acid ABC transporter permease	0.535344	*	0.0118727
Ile	GO:0046942	carboxylic acid transport	58	2.0061	0.00329609	PN96_RS10530	PN96_RS10530	PN96_10385	alanine/glycine:cation symporter family protein	0.520159	*	0.00192459
Ile	GO:0046942	carboxylic acid transport	58	2.0061	0.00329609	PN96_RS02245	PN96_RS02245	PN96_02210	AbgT family transporter	0.442927	*	0.0118886
Ile	GO:0046942	carboxylic acid transport	58	2.0061	0.00329609	putP	PN96_RS16390	PN96_16170	sodium/proline symporter PutP	0.334693	*	0.0036336
Ile	GO:0046942	carboxylic acid transport	58	2.0061	0.00329609	PN96_RS05210	PN96_RS05210	PN96_05125	sodium:alanine symporter family protein	0.322684		0.289248
Ile	GO:0046942	carboxylic acid transport	58	2.0061	0.00329609	PN96_RS08540	PN96_RS08540	PN96_08435	ABC transporter substrate-binding protein	0.238321		0.297136
Ile	GO:0046942	carboxylic acid transport	58	2.0061	0.00329609	PN96_RS23520	PN96_RS23520	PN96_23200	TRAP transporter large permease subunit	0.235093		0.398745
Ile	GO:0071705	nitrogen compound transport	124	1.91514	0.00329609	PN96_RS23050	PN96_RS23050	PN96_22735	aromatic amino acid transport family protein	2.03545	*	2.49575e-93
Ile	GO:0071705	nitrogen compound transport	124	1.91514	0.00329609	PN96_RS04285	PN96_RS04285	PN96_04235	aromatic amino acid transport family protein	1.89007	*	3.84129e-28
Ile	GO:0071705	nitrogen compound transport	124	1.91514	0.00329609	artQ	PN96_RS21605	PN96_21310	arginine ABC transporter permease ArtQ	1.88214	*	1.38227e-32
Ile	GO:0071705	nitrogen compound transport	124	1.91514	0.00329609	artM	PN96_RS21600	PN96_21305	arginine ABC transporter permease ArtM	1.75274	*	6.77992e-27
Ile	GO:0071705	nitrogen compound transport	124	1.91514	0.00329609	artP	PN96_RS21615	PN96_21320	arginine ABC transporter ATP-binding protein ArtP	1.69199	*	9.91195e-38
Ile	GO:0071705	nitrogen compound transport	124	1.91514	0.00329609	PN96_RS11165	PN96_RS11165	PN96_11015	sodium:alanine symporter family protein	1.33505	*	4.30909e-15
Ile	GO:0071705	nitrogen compound transport	124	1.91514	0.00329609	PN96_RS10345	PN96_RS10345	PN96_10205	AbgT family transporter	1.32057	*	8.82023e-17
Ile	GO:0071705	nitrogen compound transport	124	1.91514	0.00329609	PN96_RS06215	PN96_RS06215	PN96_06125	aromatic amino acid transport family protein	1.19161	*	5.59884e-11
Ile	GO:0071705	nitrogen compound transport	124	1.91514	0.00329609	PN96_RS10125	PN96_RS10125	PN96_09990	methionine ABC transporter permease	1.16143	*	0.0100359
Ile	GO:0071705	nitrogen compound transport	124	1.91514	0.00329609	metN	PN96_RS10120	PN96_09985	methionine ABC transporter ATP-binding protein MetN	1.11159	*	0.0228592
Ile	GO:0071705	nitrogen compound transport	124	1.91514	0.00329609	PN96_RS21315	PN96_RS21315	PN96_21025	aromatic amino acid transport family protein	0.91428	*	1.08602e-10
Ile	GO:0071705	nitrogen compound transport	124	1.91514	0.00329609	sstT	PN96_RS15855	PN96_15640	serine/threonine transporter SstT	0.914189	*	7.47148e-08
Ile	GO:0071705	nitrogen compound transport	124	1.91514	0.00329609	PN96_RS21655	PN96_RS21655	PN96_21360	basic amino acid/polyamine antiporter	0.900994		0.0998009
Ile	GO:0071705	nitrogen compound transport	124	1.91514	0.00329609	brnQ	PN96_RS11145	PN96_10995	branched-chain amino acid transport system II carrier protein	0.780798	*	7.10975e-09
Ile	GO:0071705	nitrogen compound transport	124	1.91514	0.00329609	PN96_RS13505	PN96_RS13505	PN96_13330	amino acid ABC transporter permease	0.687901	*	0.00280143
Ile	GO:0071705	nitrogen compound transport	124	1.91514	0.00329609	PN96_RS03140	PN96_RS03140	PN96_03090	amino acid ABC transporter permease	0.535344	*	0.0118727
Ile	GO:0071705	nitrogen compound transport	124	1.91514	0.00329609	PN96_RS10530	PN96_RS10530	PN96_10385	alanine/glycine:cation symporter family protein	0.520159	*	0.00192459
Ile	GO:0071705	nitrogen compound transport	124	1.91514	0.00329609	PN96_RS02245	PN96_RS02245	PN96_02210	AbgT family transporter	0.442927	*	0.0118886
Ile	GO:0071705	nitrogen compound transport	124	1.91514	0.00329609	putP	PN96_RS16390	PN96_16170	sodium/proline symporter PutP	0.334693	*	0.0036336
Ile	GO:0071705	nitrogen compound transport	124	1.91514	0.00329609	PN96_RS05210	PN96_RS05210	PN96_05125	sodium:alanine symporter family protein	0.322684		0.289248
Ile	GO:0071705	nitrogen compound transport	124	1.91514	0.00329609	oppF	PN96_RS03395	PN96_03345	murein tripeptide/oligopeptide ABC transporter ATP binding protein OppF	0.244898		0.297136
Ile	GO:0071705	nitrogen compound transport	124	1.91514	0.00329609	PN96_RS08540	PN96_RS08540	PN96_08435	ABC transporter substrate-binding protein	0.238321		0.297136
Ile	GO:0071705	nitrogen compound transport	124	1.91514	0.00329609	secD	PN96_RS10695	PN96_10550	protein translocase subunit SecD	0.191317		0.279652
Ile	GO:0071705	nitrogen compound transport	124	1.91514	0.00329609	choV	PN96_RS19370	PN96_19110	choline ABC transporter ATP-binding protein	0.188902		0.570594
Ile	GO:0071705	nitrogen compound transport	124	1.91514	0.00329609	btuB	PN96_RS14275	PN96_14080	TonB-dependent vitamin B12 receptor	0.181779		0.581138
Ile	GO:0071705	nitrogen compound transport	124	1.91514	0.00329609	gltS	PN96_RS16570	PN96_16355	sodium/glutamate symporter	0.177393		0.566408
Ile	GO:0071705	nitrogen compound transport	124	1.91514	0.00329609	secF	PN96_RS10690	PN96_10545	protein translocase subunit SecF	0.162441		0.581138
Ile	GO:0071705	nitrogen compound transport	124	1.91514	0.00329609	PN96_RS06825	PN96_RS06825	PN96_06730	nicotinamide mononucleotide transporter	0.154556		0.6647
Ile	GO:0071705	nitrogen compound transport	124	1.91514	0.00329609	PN96_RS06115	PN96_RS06115	PN96_06025	BCCT family transporter	0.150012		0.667378
Ile	GO:0071705	nitrogen compound transport	124	1.91514	0.00329609	PN96_RS05020	PN96_RS05020	PN96_04935	amino acid ABC transporter permease	0.148126		0.651043
Ile	GO:0071705	nitrogen compound transport	124	1.91514	0.00329609	secA	PN96_RS11320	PN96_11170	preprotein translocase subunit SecA	0.147515		0.667387
Ile	GO:0071705	nitrogen compound transport	124	1.91514	0.00329609	panF	PN96_RS06615	PN96_06525	sodium/pantothenate symporter	0.145971		0.604838
Ile	GO:0071705	nitrogen compound transport	124	1.91514	0.00329609	PN96_RS21680	PN96_RS21680	PN96_21385	BCCT family transporter	0.144494		0.667387
Ile	GO:0071705	nitrogen compound transport	124	1.91514	0.00329609	PN96_RS17790	PN96_RS17790	PN96_17555	ABC transporter substrate-binding protein	0.141696		0.667378
Ile	GO:0071705	nitrogen compound transport	124	1.91514	0.00329609	cydC	PN96_RS07435	PN96_07335	cysteine/glutathione ABC transporter ATP-binding protein/permease CydC	0.141296		0.590099
Ile	GO:0051234	establishment of localization	404	1.67359	0.00329609	emrD	PN96_RS17075	PN96_16860	multidrug efflux MFS transporter EmrD	4.75483	*	4.53239e-117
Ile	GO:0051234	establishment of localization	404	1.67359	0.00329609	PN96_RS13265	PN96_RS13265	PN96_13095	ABC transporter permease	2.04209	*	2.52626e-30
Ile	GO:0051234	establishment of localization	404	1.67359	0.00329609	PN96_RS23050	PN96_RS23050	PN96_22735	aromatic amino acid transport family protein	2.03545	*	2.49575e-93
Ile	GO:0051234	establishment of localization	404	1.67359	0.00329609	PN96_RS04285	PN96_RS04285	PN96_04235	aromatic amino acid transport family protein	1.89007	*	3.84129e-28
Ile	GO:0051234	establishment of localization	404	1.67359	0.00329609	artQ	PN96_RS21605	PN96_21310	arginine ABC transporter permease ArtQ	1.88214	*	1.38227e-32
Ile	GO:0051234	establishment of localization	404	1.67359	0.00329609	artM	PN96_RS21600	PN96_21305	arginine ABC transporter permease ArtM	1.75274	*	6.77992e-27
Ile	GO:0051234	establishment of localization	404	1.67359	0.00329609	artP	PN96_RS21615	PN96_21320	arginine ABC transporter ATP-binding protein ArtP	1.69199	*	9.91195e-38
Ile	GO:0051234	establishment of localization	404	1.67359	0.00329609	PN96_RS11165	PN96_RS11165	PN96_11015	sodium:alanine symporter family protein	1.33505	*	4.30909e-15
Ile	GO:0051234	establishment of localization	404	1.67359	0.00329609	PN96_RS10345	PN96_RS10345	PN96_10205	AbgT family transporter	1.32057	*	8.82023e-17
Ile	GO:0051234	establishment of localization	404	1.67359	0.00329609	PN96_RS06215	PN96_RS06215	PN96_06125	aromatic amino acid transport family protein	1.19161	*	5.59884e-11
Ile	GO:0051234	establishment of localization	404	1.67359	0.00329609	PN96_RS10125	PN96_RS10125	PN96_09990	methionine ABC transporter permease	1.16143	*	0.0100359
Ile	GO:0051234	establishment of localization	404	1.67359	0.00329609	metN	PN96_RS10120	PN96_09985	methionine ABC transporter ATP-binding protein MetN	1.11159	*	0.0228592
Ile	GO:0051234	establishment of localization	404	1.67359	0.00329609	nhaC	PN96_RS03215	PN96_03165	Na+/H+ antiporter NhaC	0.948598	*	2.15887e-10
Ile	GO:0051234	establishment of localization	404	1.67359	0.00329609	PN96_RS21315	PN96_RS21315	PN96_21025	aromatic amino acid transport family protein	0.91428	*	1.08602e-10
Ile	GO:0051234	establishment of localization	404	1.67359	0.00329609	sstT	PN96_RS15855	PN96_15640	serine/threonine transporter SstT	0.914189	*	7.47148e-08
Ile	GO:0051234	establishment of localization	404	1.67359	0.00329609	PN96_RS21655	PN96_RS21655	PN96_21360	basic amino acid/polyamine antiporter	0.900994		0.0998009
Ile	GO:0051234	establishment of localization	404	1.67359	0.00329609	brnQ	PN96_RS11145	PN96_10995	branched-chain amino acid transport system II carrier protein	0.780798	*	7.10975e-09
Ile	GO:0051234	establishment of localization	404	1.67359	0.00329609	PN96_RS13505	PN96_RS13505	PN96_13330	amino acid ABC transporter permease	0.687901	*	0.00280143
Ile	GO:0051234	establishment of localization	404	1.67359	0.00329609	PN96_RS09505	PN96_RS09505	PN96_09390	peptide MFS transporter	0.637223	*	0.0116811
Ile	GO:0051234	establishment of localization	404	1.67359	0.00329609	PN96_RS06195	PN96_RS06195	PN96_06105	ABC transporter transmembrane domain-containing protein	0.583937	*	0.000221804
Ile	GO:0051234	establishment of localization	404	1.67359	0.00329609	PN96_RS19560	PN96_RS19560	PN96_19305	TRAP transporter large permease subunit	0.569024	*	0.00925805
Ile	GO:0051234	establishment of localization	404	1.67359	0.00329609	PN96_RS03140	PN96_RS03140	PN96_03090	amino acid ABC transporter permease	0.535344	*	0.0118727
Ile	GO:0051234	establishment of localization	404	1.67359	0.00329609	PN96_RS10530	PN96_RS10530	PN96_10385	alanine/glycine:cation symporter family protein	0.520159	*	0.00192459
Ile	GO:0051234	establishment of localization	404	1.67359	0.00329609	PN96_RS06190	PN96_RS06190	PN96_06100	ABC transporter transmembrane domain-containing protein	0.475626	*	0.00151001
Ile	GO:0051234	establishment of localization	404	1.67359	0.00329609	PN96_RS02245	PN96_RS02245	PN96_02210	AbgT family transporter	0.442927	*	0.0118886
Ile	GO:0051234	establishment of localization	404	1.67359	0.00329609	PN96_RS06620	PN96_RS06620	PN96_06530	carbohydrate porin	0.363971		0.0846437
Ile	GO:0051234	establishment of localization	404	1.67359	0.00329609	choW	PN96_RS19365	PN96_19105	choline ABC transporter permease subunit	0.356706		0.183306
Ile	GO:0051234	establishment of localization	404	1.67359	0.00329609	cyoC	PN96_RS21715	PN96_21420	cytochrome o ubiquinol oxidase subunit III	0.354994		0.0972079
Ile	GO:0051234	establishment of localization	404	1.67359	0.00329609	cyoD	PN96_RS21710	PN96_21415	cytochrome o ubiquinol oxidase subunit IV	0.340996		0.152863
Ile	GO:0051234	establishment of localization	404	1.67359	0.00329609	PN96_RS07510	PN96_RS07510	PN96_07410	aspartate:alanine antiporter	0.339221		0.0642552
Ile	GO:0051234	establishment of localization	404	1.67359	0.00329609	putP	PN96_RS16390	PN96_16170	sodium/proline symporter PutP	0.334693	*	0.0036336
Ile	GO:0051234	establishment of localization	404	1.67359	0.00329609	PN96_RS05210	PN96_RS05210	PN96_05125	sodium:alanine symporter family protein	0.322684		0.289248
Ile	GO:0051234	establishment of localization	404	1.67359	0.00329609	PN96_RS06875	PN96_RS06875	PN96_06780	MFS transporter	0.321783		0.216753
Ile	GO:0051234	establishment of localization	404	1.67359	0.00329609	PN96_RS15675	PN96_RS15675	PN96_15460	DMT family transporter	0.318465		0.157332
Ile	GO:0051234	establishment of localization	404	1.67359	0.00329609	PN96_RS12715	PN96_RS12715	PN96_12545	biopolymer transporter ExbD	0.306548		0.309261
Ile	GO:0051234	establishment of localization	404	1.67359	0.00329609	cyoB	PN96_RS21720	PN96_21425	cytochrome o ubiquinol oxidase subunit I	0.291291		0.126921
Ile	GO:0051234	establishment of localization	404	1.67359	0.00329609	cyoA	PN96_RS21725	PN96_21430	ubiquinol oxidase subunit II	0.247133		0.217557
Ile	GO:0051234	establishment of localization	404	1.67359	0.00329609	oppF	PN96_RS03395	PN96_03345	murein tripeptide/oligopeptide ABC transporter ATP binding protein OppF	0.244898		0.297136
Ile	GO:0051234	establishment of localization	404	1.67359	0.00329609	arsJ	PN96_RS14145	PN96_13955	organoarsenical effux MFS transporter ArsJ	0.241658		0.189069
Ile	GO:0051234	establishment of localization	404	1.67359	0.00329609	PN96_RS08540	PN96_RS08540	PN96_08435	ABC transporter substrate-binding protein	0.238321		0.297136
Ile	GO:0051234	establishment of localization	404	1.67359	0.00329609	PN96_RS23520	PN96_RS23520	PN96_23200	TRAP transporter large permease subunit	0.235093		0.398745
Ile	GO:0051234	establishment of localization	404	1.67359	0.00329609	PN96_RS19125	PN96_RS19125	PN96_18865	MFS transporter	0.203125		0.513836
Ile	GO:0051234	establishment of localization	404	1.67359	0.00329609	PN96_RS23465	PN96_RS23465	PN96_23145	DMT family transporter	0.19304		0.500479
Ile	GO:0051234	establishment of localization	404	1.67359	0.00329609	secD	PN96_RS10695	PN96_10550	protein translocase subunit SecD	0.191317		0.279652
Ile	GO:0051234	establishment of localization	404	1.67359	0.00329609	choV	PN96_RS19370	PN96_19110	choline ABC transporter ATP-binding protein	0.188902		0.570594
Ile	GO:0051234	establishment of localization	404	1.67359	0.00329609	flhF	PN96_RS02715	PN96_02675	flagellar biosynthesis protein FlhF	0.188531		0.570641
Ile	GO:0051234	establishment of localization	404	1.67359	0.00329609	btuB	PN96_RS14275	PN96_14080	TonB-dependent vitamin B12 receptor	0.181779		0.581138
Ile	GO:0051234	establishment of localization	404	1.67359	0.00329609	PN96_RS15915	PN96_RS15915	PN96_15700	multidrug effflux MFS transporter	0.180528		0.58239
Ile	GO:0051234	establishment of localization	404	1.67359	0.00329609	gltS	PN96_RS16570	PN96_16355	sodium/glutamate symporter	0.177393		0.566408
Ile	GO:0051234	establishment of localization	404	1.67359	0.00329609	PN96_RS06375	PN96_RS06375	PN96_06285	chromate transporter	0.16664		0.589023
Ile	GO:0051234	establishment of localization	404	1.67359	0.00329609	secF	PN96_RS10690	PN96_10545	protein translocase subunit SecF	0.162441		0.581138
Ile	GO:0051234	establishment of localization	404	1.67359	0.00329609	PN96_RS19275	PN96_RS19275	PN96_19015	FUSC family protein	0.159861		0.553555
Ile	GO:0051234	establishment of localization	404	1.67359	0.00329609	PN96_RS06825	PN96_RS06825	PN96_06730	nicotinamide mononucleotide transporter	0.154556		0.6647
Ile	GO:0051234	establishment of localization	404	1.67359	0.00329609	PN96_RS10495	PN96_RS10495	PN96_10350	DedA family protein	0.153673		0.635171
Ile	GO:0051234	establishment of localization	404	1.67359	0.00329609	PN96_RS08090	PN96_RS08090	PN96_07985	efflux RND transporter periplasmic adaptor subunit	0.153203		0.438414
Ile	GO:0051234	establishment of localization	404	1.67359	0.00329609	PN96_RS06115	PN96_RS06115	PN96_06025	BCCT family transporter	0.150012		0.667378
Ile	GO:0051234	establishment of localization	404	1.67359	0.00329609	PN96_RS05020	PN96_RS05020	PN96_04935	amino acid ABC transporter permease	0.148126		0.651043
Ile	GO:0051234	establishment of localization	404	1.67359	0.00329609	secA	PN96_RS11320	PN96_11170	preprotein translocase subunit SecA	0.147515		0.667387
Ile	GO:0051234	establishment of localization	404	1.67359	0.00329609	msbA	PN96_RS08615	PN96_08510	lipid A ABC transporter ATP-binding protein/permease MsbA	0.146534		0.645055
Ile	GO:0051234	establishment of localization	404	1.67359	0.00329609	araH	PN96_RS16235	PN96_16015	L-arabinose ABC transporter permease AraH	0.146117		0.667378
Ile	GO:0051234	establishment of localization	404	1.67359	0.00329609	PN96_RS16280	PN96_RS16280	PN96_16060	MFS transporter	0.146016		0.667387
Ile	GO:0051234	establishment of localization	404	1.67359	0.00329609	panF	PN96_RS06615	PN96_06525	sodium/pantothenate symporter	0.145971		0.604838
Ile	GO:0051234	establishment of localization	404	1.67359	0.00329609	PN96_RS21680	PN96_RS21680	PN96_21385	BCCT family transporter	0.144494		0.667387
Ile	GO:0051234	establishment of localization	404	1.67359	0.00329609	PN96_RS05175	PN96_RS05175	PN96_05090	FUSC family protein	0.142554		0.58239
Ile	GO:0051234	establishment of localization	404	1.67359	0.00329609	PN96_RS17790	PN96_RS17790	PN96_17555	ABC transporter substrate-binding protein	0.141696		0.667378
Ile	GO:0051234	establishment of localization	404	1.67359	0.00329609	cydC	PN96_RS07435	PN96_07335	cysteine/glutathione ABC transporter ATP-binding protein/permease CydC	0.141296		0.590099
Ile	GO:0051234	establishment of localization	404	1.67359	0.00329609	PN96_RS08085	PN96_RS08085	PN96_07980	efflux RND transporter permease subunit	0.140704		0.607121
Ile	GO:0051234	establishment of localization	404	1.67359	0.00329609	PN96_RS19550	PN96_RS19550	PN96_19295	DMT family transporter	0.136674
Ile	GO:0051234	establishment of localization	404	1.67359	0.00329609	PN96_RS12345	PN96_RS12345	PN96_12180	polysaccharide export protein	0.135546		0.667378
Ile	GO:0051234	establishment of localization	404	1.67359	0.00329609	PN96_RS19705	PN96_RS19705	PN96_19445	AEC family transporter	0.13288		0.722982
Ile	GO:0051234	establishment of localization	404	1.67359	0.00329609	PN96_RS07405	PN96_RS07405	PN96_07305	DASS family sodium-coupled anion symporter	0.132863		0.667378
Ile	GO:0051234	establishment of localization	404	1.67359	0.00329609	PN96_RS01550	PN96_RS01550	PN96_01520	ABC transporter permease	0.132185
Ile	GO:0051234	establishment of localization	404	1.67359	0.00329609	dinF	PN96_RS14250	PN96_14055	MATE family efflux transporter DinF	0.130984		0.697772
Ile	GO:0051234	establishment of localization	404	1.67359	0.00329609	treB	PN96_RS10105	PN96_09970	PTS trehalose transporter subunit IIBC	0.125844
Ile	GO:0051234	establishment of localization	404	1.67359	0.00329609	kefB	PN96_RS14875	PN96_14675	glutathione-regulated potassium-efflux system protein KefB	0.121913		0.765074
Ile	GO:0051234	establishment of localization	404	1.67359	0.00329609	PN96_RS00345	PN96_RS00345	PN96_00340	GspE/PulE family protein	0.117024		0.604838
Ile	GO:0051234	establishment of localization	404	1.67359	0.00329609	PN96_RS18850	PN96_RS18850	PN96_18600	TRAP transporter small permease	0.116944		0.771583
Ile	GO:0051234	establishment of localization	404	1.67359	0.00329609	PN96_RS23175	PN96_RS23175	PN96_22855	monovalent cation:proton antiporter-2 (CPA2) family protein	0.115006		0.758014
Ile	GO:0051234	establishment of localization	404	1.67359	0.00329609	PN96_RS18845	PN96_RS18845	PN96_18595	TRAP transporter large permease	0.114904		0.793951
Ile	GO:0051234	establishment of localization	404	1.67359	0.00329609	PN96_RS03595	PN96_RS03595	PN96_03545	PTS transporter subunit EIIC	0.112677		0.771583
Ile	GO:0051234	establishment of localization	404	1.67359	0.00329609	PN96_RS08620	PN96_RS08620	PN96_08515	DNA internalization-related competence protein ComEC/Rec2	0.111926		0.803401
Ile	GO:0051234	establishment of localization	404	1.67359	0.00329609	PN96_RS11690	PN96_RS11690	PN96_11535	PTS transporter subunit EIIC	0.11029
Ile	GO:0051234	establishment of localization	404	1.67359	0.00329609	oppC	PN96_RS03385	PN96_03335	oligopeptide ABC transporter permease OppC	0.10938		0.804317
Ile	GO:0051234	establishment of localization	404	1.67359	0.00329609	PN96_RS07590	PN96_RS07590	PN96_07490	Bcr/CflA family multidrug efflux MFS transporter	0.10935		0.808698
Ile	GO:0051234	establishment of localization	404	1.67359	0.00329609	PN96_RS00475	PN96_RS00475	PN96_00470	HPr family phosphocarrier protein	0.105985		0.808698
Ile	GO:0051234	establishment of localization	404	1.67359	0.00329609	PN96_RS06630	PN96_RS06630	PN96_06540	PTS transporter subunit EIIC	0.105736		0.808698
Ile	GO:0051234	establishment of localization	404	1.67359	0.00329609	ftsY	PN96_RS14185	PN96_13995	signal recognition particle-docking protein FtsY	0.104846		0.768483
Ile	GO:0051234	establishment of localization	404	1.67359	0.00329609	PN96_RS06715	PN96_RS06715	PN96_06625	MFS transporter	0.104419		0.80895
Ile	GO:0051234	establishment of localization	404	1.67359	0.00329609	rbsC	PN96_RS19960	PN96_19695	ribose ABC transporter permease	0.104122		0.809606
Ile	GO:0051234	establishment of localization	404	1.67359	0.00329609	glpT	PN96_RS01990	PN96_01965	glycerol-3-phosphate transporter	0.103746		0.809606
Ile	GO:0051234	establishment of localization	404	1.67359	0.00329609	PN96_RS17645	PN96_RS17645	PN96_17415	BCCT family transporter	0.102554		0.793951
Ile	GO:0051234	establishment of localization	404	1.67359	0.00329609	malF	PN96_RS23640	PN96_23320	maltose ABC transporter permease MalF	0.102539		0.820157
Ile	GO:0051234	establishment of localization	404	1.67359	0.00329609	PN96_RS23610	PN96_RS23610	PN96_23290	BCCT family transporter	0.10062		0.80895
Ile	GO:0051234	establishment of localization	404	1.67359	0.00329609	ffh	PN96_RS01290	PN96_01260	signal recognition particle protein	0.100444		0.787314
Ile	GO:0042908	xenobiotic transport	13	1.85332	0.0237674	emrD	PN96_RS17075	PN96_16860	multidrug efflux MFS transporter EmrD	4.75483	*	4.53239e-117
Lys	GO:0015849	organic acid transport	61	2.3996	4.23705e-08	PN96_RS23050	PN96_RS23050	PN96_22735	aromatic amino acid transport family protein	1.18643	*	2.25106e-30
Lys	GO:0015849	organic acid transport	61	2.3996	4.23705e-08	artP	PN96_RS21615	PN96_21320	arginine ABC transporter ATP-binding protein ArtP	0.938314	*	2.14137e-11
Lys	GO:0015849	organic acid transport	61	2.3996	4.23705e-08	PN96_RS20605	PN96_RS20605	PN96_20330	formate/nitrite transporter family protein	0.907847	*	0.00061117
Lys	GO:0015849	organic acid transport	61	2.3996	4.23705e-08	PN96_RS20320	PN96_RS20320	PN96_20045	amino acid ABC transporter permease	0.893411	*	0.0121281
Lys	GO:0015849	organic acid transport	61	2.3996	4.23705e-08	PN96_RS03140	PN96_RS03140	PN96_03090	amino acid ABC transporter permease	0.82621	*	7.28528e-05
Lys	GO:0015849	organic acid transport	61	2.3996	4.23705e-08	PN96_RS20315	PN96_RS20315	PN96_20040	amino acid ABC transporter permease	0.715331		0.0554051
Lys	GO:0015849	organic acid transport	61	2.3996	4.23705e-08	PN96_RS06215	PN96_RS06215	PN96_06125	aromatic amino acid transport family protein	0.705678	*	0.000548427
Lys	GO:0015849	organic acid transport	61	2.3996	4.23705e-08	PN96_RS05210	PN96_RS05210	PN96_05125	sodium:alanine symporter family protein	0.679468	*	0.0267625
Lys	GO:0015849	organic acid transport	61	2.3996	4.23705e-08	brnQ	PN96_RS11145	PN96_10995	branched-chain amino acid transport system II carrier protein	0.630257	*	1.34313e-05
Lys	GO:0015849	organic acid transport	61	2.3996	4.23705e-08	PN96_RS23230	PN96_RS23230	PN96_22910	TRAP transporter small permease	0.619239		0.0737121
Lys	GO:0015849	organic acid transport	61	2.3996	4.23705e-08	PN96_RS10345	PN96_RS10345	PN96_10205	AbgT family transporter	0.588406	*	0.00172297
Lys	GO:0015849	organic acid transport	61	2.3996	4.23705e-08	brnQ	PN96_RS17125	PN96_16910	branched-chain amino acid transport system II carrier protein	0.561013	*	0.00806774
Lys	GO:0015849	organic acid transport	61	2.3996	4.23705e-08	sstT	PN96_RS15855	PN96_15640	serine/threonine transporter SstT	0.51698	*	0.00838731
Lys	GO:0015849	organic acid transport	61	2.3996	4.23705e-08	PN96_RS11165	PN96_RS11165	PN96_11015	sodium:alanine symporter family protein	0.458271	*	0.0263994
Lys	GO:0015849	organic acid transport	61	2.3996	4.23705e-08	PN96_RS23235	PN96_RS23235	PN96_22915	TRAP transporter large permease subunit	0.379737		0.168587
Lys	GO:0015849	organic acid transport	61	2.3996	4.23705e-08	PN96_RS21315	PN96_RS21315	PN96_21025	aromatic amino acid transport family protein	0.343542	*	0.0499856
Lys	GO:0015849	organic acid transport	61	2.3996	4.23705e-08	PN96_RS10530	PN96_RS10530	PN96_10385	alanine/glycine:cation symporter family protein	0.310303		0.0958818
Lys	GO:0015849	organic acid transport	61	2.3996	4.23705e-08	panF	PN96_RS06615	PN96_06525	sodium/pantothenate symporter	0.276848		0.0999586
Lys	GO:0015849	organic acid transport	61	2.3996	4.23705e-08	eat	PN96_RS17470	PN96_17250	ethanolamine permease	0.220206		0.263858
Lys	GO:0015849	organic acid transport	61	2.3996	4.23705e-08	gltS	PN96_RS16570	PN96_16355	sodium/glutamate symporter	0.217877		0.268975
Lys	GO:0015849	organic acid transport	61	2.3996	4.23705e-08	PN96_RS15975	PN96_RS15975	PN96_15755	aromatic amino acid transporter	0.216335		0.292229
Lys	GO:0015849	organic acid transport	61	2.3996	4.23705e-08	PN96_RS23520	PN96_RS23520	PN96_23200	TRAP transporter large permease subunit	0.200979		0.324858
Lys	GO:0015849	organic acid transport	61	2.3996	4.23705e-08	putP	PN96_RS16390	PN96_16170	sodium/proline symporter PutP	0.186773		0.191195
Lys	GO:0009067	aspartate family amino acid biosynthetic process	19	-2.06152	0.0111853	metF	PN96_RS14985	PN96_14775	methylenetetrahydrofolate reductase	-0.0927759		0.366558
Lys	GO:0009067	aspartate family amino acid biosynthetic process	19	-2.06152	0.0111853	lysC1	PN96_RS00270	PN96_00270	lysine-sensitive aspartokinase 3	-3.96334	*	1.14091e-204
Lys	GO:0170034	L-amino acid biosynthetic process	40	-1.93572	0.0359793	cysK	PN96_RS09630	PN96_09510	cysteine synthase A	-0.184521		0.365154
Lys	GO:0170034	L-amino acid biosynthetic process	40	-1.93572	0.0359793	argH	PN96_RS15020	PN96_14810	argininosuccinate lyase	-0.213556		0.294463
Lys	GO:0170034	L-amino acid biosynthetic process	40	-1.93572	0.0359793	glyA	PN96_RS10090	PN96_09955	serine hydroxymethyltransferase	-0.230151		0.231308
Lys	GO:0170034	L-amino acid biosynthetic process	40	-1.93572	0.0359793	PN96_RS05060	PN96_RS05060	PN96_04975	glutamine synthetase family protein	-0.546682	*	0.0441453
Lys	GO:0170034	L-amino acid biosynthetic process	40	-1.93572	0.0359793	PN96_RS08785	PN96_RS08785	PN96_08680	glutamine synthetase family protein	-0.679186		0.0540235
Lys	GO:0170034	L-amino acid biosynthetic process	40	-1.93572	0.0359793	PN96_RS08780	PN96_RS08780	PN96_08675	glutamine synthetase family protein	-0.696331	*	0.00116638
Lys	GO:0170034	L-amino acid biosynthetic process	40	-1.93572	0.0359793	lysC1	PN96_RS00270	PN96_00270	lysine-sensitive aspartokinase 3	-3.96334	*	1.14091e-204
Lys	GO:0071941	nitrogen cycle metabolic process	15	1.8752	0.0359793	nirB	PN96_RS19425	PN96_19170	nitrite reductase large subunit NirB	1.19814	*	0.000107092
Lys	GO:0071941	nitrogen cycle metabolic process	15	1.8752	0.0359793	nirB	PN96_RS20595	PN96_20320	nitrite reductase large subunit NirB	0.760613	*	0.00010334
Thr	GO:1901678	iron coordination entity transport	10	-2.02692	1.08643e-06	PN96_RS05350	PN96_RS05350	PN96_05270	TonB-dependent siderophore receptor	-0.950189	*	0.000475276
Thr	GO:1901678	iron coordination entity transport	10	-2.02692	1.08643e-06	PN96_RS17030	PN96_RS17030	PN96_16815	TonB-dependent siderophore receptor	-1.05617	*	2.18338e-05
Thr	GO:1901678	iron coordination entity transport	10	-2.02692	1.08643e-06	PN96_RS05460	PN96_RS05460	PN96_05380	TonB-dependent receptor	-1.09691	*	7.95333e-11
Thr	GO:1901678	iron coordination entity transport	10	-2.02692	1.08643e-06	PN96_RS20630	PN96_RS20630	PN96_20355	siderophore ferric iron reductase	-1.15429	*	4.12942e-05
Thr	GO:1901678	iron coordination entity transport	10	-2.02692	1.08643e-06	PN96_RS15330	PN96_RS15330	PN96_15120	iron-siderophore ABC transporter substrate-binding protein	-1.20347	*	7.59458e-07
Thr	GO:1901678	iron coordination entity transport	10	-2.02692	1.08643e-06	PN96_RS03175	PN96_RS03175	PN96_03125	TonB-dependent siderophore receptor	-1.60448	*	8.94387e-05
Thr	GO:1901678	iron coordination entity transport	10	-2.02692	1.08643e-06	PN96_RS15320	PN96_RS15320	PN96_15110	TonB-dependent siderophore receptor	-1.79949	*	3.31119e-23
Thr	GO:1901678	iron coordination entity transport	10	-2.02692	1.08643e-06	PN96_RS16225	PN96_RS16225	PN96_16005	TonB-dependent siderophore receptor	-2.68638	*	6.65146e-25
Thr	GO:0071705	nitrogen compound transport	124	2.08029	4.38354e-06	eat	PN96_RS17470	PN96_17250	ethanolamine permease	4.09655	*	1.09103e-46
Thr	GO:0071705	nitrogen compound transport	124	2.08029	4.38354e-06	PN96_RS20320	PN96_RS20320	PN96_20045	amino acid ABC transporter permease	3.50423	*	1.61594e-34
Thr	GO:0071705	nitrogen compound transport	124	2.08029	4.38354e-06	PN96_RS20315	PN96_RS20315	PN96_20040	amino acid ABC transporter permease	3.1922	*	5.28496e-24
Thr	GO:0071705	nitrogen compound transport	124	2.08029	4.38354e-06	PN96_RS21655	PN96_RS21655	PN96_21360	basic amino acid/polyamine antiporter	3.14923	*	5.43349e-07
Thr	GO:0071705	nitrogen compound transport	124	2.08029	4.38354e-06	PN96_RS23050	PN96_RS23050	PN96_22735	aromatic amino acid transport family protein	2.34921	*	1.31574e-124
Thr	GO:0071705	nitrogen compound transport	124	2.08029	4.38354e-06	PN96_RS03140	PN96_RS03140	PN96_03090	amino acid ABC transporter permease	2.33908	*	1.1494e-36
Thr	GO:0071705	nitrogen compound transport	124	2.08029	4.38354e-06	urtB	PN96_RS06300	PN96_06210	urea ABC transporter permease subunit UrtB	2.05462	*	0.000749904
Thr	GO:0071705	nitrogen compound transport	124	2.08029	4.38354e-06	PN96_RS15975	PN96_RS15975	PN96_15755	aromatic amino acid transporter	1.90266	*	3.561e-14
Thr	GO:0071705	nitrogen compound transport	124	2.08029	4.38354e-06	PN96_RS05910	PN96_RS05910	PN96_05815	ammonium transporter	1.83158	*	1.66662e-11
Thr	GO:0071705	nitrogen compound transport	124	2.08029	4.38354e-06	PN96_RS10125	PN96_RS10125	PN96_09990	methionine ABC transporter permease	1.773	*	2.42115e-05
Thr	GO:0071705	nitrogen compound transport	124	2.08029	4.38354e-06	artQ	PN96_RS21605	PN96_21310	arginine ABC transporter permease ArtQ	1.74373	*	2.22557e-28
Thr	GO:0071705	nitrogen compound transport	124	2.08029	4.38354e-06	artM	PN96_RS21600	PN96_21305	arginine ABC transporter permease ArtM	1.739	*	8.9759e-27
Thr	GO:0071705	nitrogen compound transport	124	2.08029	4.38354e-06	metN	PN96_RS10120	PN96_09985	methionine ABC transporter ATP-binding protein MetN	1.7015	*	0.000213152
Thr	GO:0071705	nitrogen compound transport	124	2.08029	4.38354e-06	urtE	PN96_RS06285	PN96_06195	urea ABC transporter ATP-binding subunit UrtE	1.46324	*	0.0410248
Thr	GO:0071705	nitrogen compound transport	124	2.08029	4.38354e-06	artP	PN96_RS21615	PN96_21320	arginine ABC transporter ATP-binding protein ArtP	1.43927	*	1.12968e-27
Thr	GO:0071705	nitrogen compound transport	124	2.08029	4.38354e-06	PN96_RS19415	PN96_RS19415	PN96_19160	NarK family nitrate/nitrite MFS transporter	1.42576	*	6.50883e-08
Thr	GO:0071705	nitrogen compound transport	124	2.08029	4.38354e-06	PN96_RS04285	PN96_RS04285	PN96_04235	aromatic amino acid transport family protein	1.3788	*	2.58928e-15
Thr	GO:0071705	nitrogen compound transport	124	2.08029	4.38354e-06	urtA	PN96_RS06305	PN96_06215	urea ABC transporter substrate-binding protein	1.30049	*	0.00116623
Thr	GO:0071705	nitrogen compound transport	124	2.08029	4.38354e-06	PN96_RS06215	PN96_RS06215	PN96_06125	aromatic amino acid transport family protein	1.29674	*	4.61813e-13
Thr	GO:0071705	nitrogen compound transport	124	2.08029	4.38354e-06	urtC	PN96_RS06295	PN96_06205	urea ABC transporter permease subunit UrtC	1.26619	*	0.00252873
Thr	GO:0071705	nitrogen compound transport	124	2.08029	4.38354e-06	PN96_RS10345	PN96_RS10345	PN96_10205	AbgT family transporter	1.0958	*	8.48968e-12
Thr	GO:0071705	nitrogen compound transport	124	2.08029	4.38354e-06	sstT	PN96_RS15855	PN96_15640	serine/threonine transporter SstT	1.07464	*	8.91269e-11
Thr	GO:0071705	nitrogen compound transport	124	2.08029	4.38354e-06	PN96_RS11165	PN96_RS11165	PN96_11015	sodium:alanine symporter family protein	1.043	*	9.98742e-10
Thr	GO:0071705	nitrogen compound transport	124	2.08029	4.38354e-06	brnQ	PN96_RS11145	PN96_10995	branched-chain amino acid transport system II carrier protein	0.931464	*	1.73588e-12
Thr	GO:0071705	nitrogen compound transport	124	2.08029	4.38354e-06	PN96_RS17790	PN96_RS17790	PN96_17555	ABC transporter substrate-binding protein	0.913322	*	2.37932e-09
Thr	GO:0071705	nitrogen compound transport	124	2.08029	4.38354e-06	PN96_RS05580	PN96_RS05580	PN96_05505	amino acid ABC transporter permease	0.745663	*	0.00114598
Thr	GO:0071705	nitrogen compound transport	124	2.08029	4.38354e-06	btuB	PN96_RS14275	PN96_14080	TonB-dependent vitamin B12 receptor	0.67252	*	0.0104615
Thr	GO:0071705	nitrogen compound transport	124	2.08029	4.38354e-06	tauA	PN96_RS16300	PN96_16080	taurine ABC transporter substrate-binding protein	0.666476		0.0551184
Thr	GO:0071705	nitrogen compound transport	124	2.08029	4.38354e-06	secF	PN96_RS18275	PN96_18035	protein translocase subunit SecF	0.51884	*	0.0387245
Thr	GO:0071705	nitrogen compound transport	124	2.08029	4.38354e-06	PN96_RS21315	PN96_RS21315	PN96_21025	aromatic amino acid transport family protein	0.498527	*	0.00105908
Thr	GO:0071705	nitrogen compound transport	124	2.08029	4.38354e-06	PN96_RS02245	PN96_RS02245	PN96_02210	AbgT family transporter	0.444836	*	0.0111718
Thr	GO:0071705	nitrogen compound transport	124	2.08029	4.38354e-06	PN96_RS13505	PN96_RS13505	PN96_13330	amino acid ABC transporter permease	0.401822		0.108224
Thr	GO:0071705	nitrogen compound transport	124	2.08029	4.38354e-06	gltS	PN96_RS16570	PN96_16355	sodium/glutamate symporter	0.384402	*	0.0431651
Thr	GO:0071705	nitrogen compound transport	124	2.08029	4.38354e-06	brnQ	PN96_RS17125	PN96_16910	branched-chain amino acid transport system II carrier protein	0.369395		0.0891624
Thr	GO:0006520	amino acid metabolic process	125	1.95597	5.23031e-05	tdh	PN96_RS15590	PN96_15380	L-threonine 3-dehydrogenase	7.95679	*	0
Thr	GO:0006520	amino acid metabolic process	125	1.95597	5.23031e-05	eutC	PN96_RS17465	PN96_17245	ethanolamine ammonia-lyase subunit EutC	5.20176	*	1.16168e-41
Thr	GO:0006520	amino acid metabolic process	125	1.95597	5.23031e-05	gabT	PN96_RS23215	PN96_22895	4-aminobutyrate--2-oxoglutarate transaminase	3.34828	*	7.9715e-41
Thr	GO:0006520	amino acid metabolic process	125	1.95597	5.23031e-05	tnaA	PN96_RS15970	PN96_15750	tryptophanase	3.05501	*	5.28496e-24
Thr	GO:0006520	amino acid metabolic process	125	1.95597	5.23031e-05	gcvP	PN96_RS21250	PN96_20960	aminomethyl-transferring glycine dehydrogenase	2.3729	*	2.77409e-10
Thr	GO:0006520	amino acid metabolic process	125	1.95597	5.23031e-05	glyA	PN96_RS22490	PN96_22185	serine hydroxymethyltransferase	2.16085	*	1.01334e-10
Thr	GO:0006520	amino acid metabolic process	125	1.95597	5.23031e-05	gcvT	PN96_RS21230	PN96_20940	glycine cleavage system aminomethyltransferase GcvT	1.86874	*	1.02727e-13
Thr	GO:0006520	amino acid metabolic process	125	1.95597	5.23031e-05	gcvH	PN96_RS21245	PN96_20955	glycine cleavage system protein GcvH	1.85132	*	3.00077e-11
Thr	GO:0006520	amino acid metabolic process	125	1.95597	5.23031e-05	metA	PN96_RS05150	PN96_05065	homoserine O-succinyltransferase	1.67164	*	0.00106819
Thr	GO:0006520	amino acid metabolic process	125	1.95597	5.23031e-05	metH1	PN96_RS00265	PN96_00265	methionine synthase	1.20344	*	5.15884e-06
Thr	GO:0006520	amino acid metabolic process	125	1.95597	5.23031e-05	metH	PN96_RS00265	PN96_00265	methionine synthase	1.20344	*	5.15884e-06
Thr	GO:0006520	amino acid metabolic process	125	1.95597	5.23031e-05	PN96_RS15015	PN96_RS15015	PN96_14805	argininosuccinate synthase	0.850168	*	8.29181e-05
Thr	GO:0006520	amino acid metabolic process	125	1.95597	5.23031e-05	metF	PN96_RS14985	PN96_14775	methylenetetrahydrofolate reductase	0.827309		0.0639915
Thr	GO:0006520	amino acid metabolic process	125	1.95597	5.23031e-05	argB	PN96_RS15010	PN96_14800	acetylglutamate kinase	0.737391	*	0.00268664
Thr	GO:0006520	amino acid metabolic process	125	1.95597	5.23031e-05	PN96_RS05060	PN96_RS05060	PN96_04975	glutamine synthetase family protein	0.701862	*	0.00225662
Thr	GO:0006520	amino acid metabolic process	125	1.95597	5.23031e-05	putA	PN96_RS19745	PN96_19485	bifunctional proline dehydrogenase/L-glutamate gamma-semialdehyde dehydrogenase PutA	0.635791	*	0.0184903
Thr	GO:0006520	amino acid metabolic process	125	1.95597	5.23031e-05	leuD	PN96_RS11770	PN96_11610	3-isopropylmalate dehydratase small subunit	0.60977	*	0.000139628
Thr	GO:0006520	amino acid metabolic process	125	1.95597	5.23031e-05	metE1	PN96_RS03895	PN96_03850	5-methyltetrahydropteroyltriglutamate--homocysteine S-methyltransferase	0.599958		0.159896
Thr	GO:0006520	amino acid metabolic process	125	1.95597	5.23031e-05	ald	PN96_RS08050	PN96_07945	alanine dehydrogenase	0.595826	*	0.00172367
Thr	GO:0006520	amino acid metabolic process	125	1.95597	5.23031e-05	argE	PN96_RS15000	PN96_14790	acetylornithine deacetylase	0.525943	*	0.017216
Thr	GO:0006520	amino acid metabolic process	125	1.95597	5.23031e-05	astA	PN96_RS14825	PN96_14625	arginine N-succinyltransferase	0.512389	*	5.91376e-06
Thr	GO:0006520	amino acid metabolic process	125	1.95597	5.23031e-05	PN96_RS07440	PN96_RS07440	PN96_07340	D-serine ammonia-lyase	0.496316	*	0.00108105
Thr	GO:0006520	amino acid metabolic process	125	1.95597	5.23031e-05	trpD	PN96_RS03965	PN96_03920	anthranilate phosphoribosyltransferase	0.49401	*	0.0164682
Thr	GO:0006520	amino acid metabolic process	125	1.95597	5.23031e-05	astD	PN96_RS14830	PN96_14630	succinylglutamate-semialdehyde dehydrogenase	0.458864	*	0.0031244
Thr	GO:0006520	amino acid metabolic process	125	1.95597	5.23031e-05	PN96_RS03970	PN96_RS03970	PN96_03925	aminodeoxychorismate/anthranilate synthase component II	0.447139	*	0.0447371
Thr	GO:0006520	amino acid metabolic process	125	1.95597	5.23031e-05	trpB	PN96_RS03955	PN96_03910	tryptophan synthase subunit beta	0.430408		0.0502312
Thr	GO:0006520	amino acid metabolic process	125	1.95597	5.23031e-05	aroG	PN96_RS18400	PN96_18150	3-deoxy-7-phosphoheptulonate synthase AroG	0.376547	*	0.0260829
Thr	GO:0006520	amino acid metabolic process	125	1.95597	5.23031e-05	putA	PN96_RS16400	PN96_16180	bifunctional proline dehydrogenase/L-glutamate gamma-semialdehyde dehydrogenase PutA	0.353993	*	0.0220626
Thr	GO:0006520	amino acid metabolic process	125	1.95597	5.23031e-05	leuC	PN96_RS11765	PN96_11605	3-isopropylmalate dehydratase large subunit	0.350111		0.0977676
Thr	GO:0006520	amino acid metabolic process	125	1.95597	5.23031e-05	PN96_RS00585	PN96_RS00585	PN96_00575	ornithine carbamoyltransferase	0.340123		0.144649
Thr	GO:0006520	amino acid metabolic process	125	1.95597	5.23031e-05	trpCF	PN96_RS03960	PN96_03915	bifunctional indole-3-glycerol-phosphate synthase TrpC/phosphoribosylanthranilate isomerase TrpF	0.331037		0.158388
Thr	GO:0006520	amino acid metabolic process	125	1.95597	5.23031e-05	aspA	PN96_RS19730	PN96_19470	aspartate ammonia-lyase	0.320173		0.317297
Thr	GO:0006520	amino acid metabolic process	125	1.95597	5.23031e-05	argH	PN96_RS15020	PN96_14810	argininosuccinate lyase	0.315534		0.190705
Thr	GO:0006520	amino acid metabolic process	125	1.95597	5.23031e-05	gabT	PN96_RS05100	PN96_05015	4-aminobutyrate--2-oxoglutarate transaminase	0.308684		0.11137
Thr	GO:1901565	organonitrogen compound catabolic process	64	1.80946	0.0075983	tdh	PN96_RS15590	PN96_15380	L-threonine 3-dehydrogenase	7.95679	*	0
Thr	GO:1901565	organonitrogen compound catabolic process	64	1.80946	0.0075983	gabT	PN96_RS23215	PN96_22895	4-aminobutyrate--2-oxoglutarate transaminase	3.34828	*	7.9715e-41
Thr	GO:1901565	organonitrogen compound catabolic process	64	1.80946	0.0075983	gcvP	PN96_RS21250	PN96_20960	aminomethyl-transferring glycine dehydrogenase	2.3729	*	2.77409e-10
Thr	GO:1901565	organonitrogen compound catabolic process	64	1.80946	0.0075983	gcvT	PN96_RS21230	PN96_20940	glycine cleavage system aminomethyltransferase GcvT	1.86874	*	1.02727e-13
Thr	GO:1901565	organonitrogen compound catabolic process	64	1.80946	0.0075983	gcvH	PN96_RS21245	PN96_20955	glycine cleavage system protein GcvH	1.85132	*	3.00077e-11
Thr	GO:1901565	organonitrogen compound catabolic process	64	1.80946	0.0075983	guaD	PN96_RS19035	PN96_18775	guanine deaminase	1.68055	*	1.9467e-10
Thr	GO:1901565	organonitrogen compound catabolic process	64	1.80946	0.0075983	xdhB	PN96_RS17825	PN96_17590	xanthine dehydrogenase molybdopterin binding subunit	1.44402	*	8.64166e-11
Thr	GO:1901565	organonitrogen compound catabolic process	64	1.80946	0.0075983	xdhC	PN96_RS17820	PN96_17585	xanthine dehydrogenase accessory protein XdhC	1.10867	*	0.0148516
Thr	GO:1901565	organonitrogen compound catabolic process	64	1.80946	0.0075983	xdhA	PN96_RS17830	PN96_17595	xanthine dehydrogenase small subunit	1.10062	*	0.000105196
Thr	GO:1901565	organonitrogen compound catabolic process	64	1.80946	0.0075983	puuE	PN96_RS06420	PN96_06330	allantoinase PuuE	0.90669	*	1.08253e-05
Thr	GO:1901565	organonitrogen compound catabolic process	64	1.80946	0.0075983	uraH	PN96_RS17810	PN96_17575	hydroxyisourate hydrolase	0.875581	*	0.019051
Thr	GO:1901565	organonitrogen compound catabolic process	64	1.80946	0.0075983	putA	PN96_RS19745	PN96_19485	bifunctional proline dehydrogenase/L-glutamate gamma-semialdehyde dehydrogenase PutA	0.635791	*	0.0184903
Thr	GO:1901565	organonitrogen compound catabolic process	64	1.80946	0.0075983	PN96_RS04280	PN96_RS04280	PN96_04230	L-serine ammonia-lyase	0.518025	*	0.00609619
Thr	GO:1901565	organonitrogen compound catabolic process	64	1.80946	0.0075983	astA	PN96_RS14825	PN96_14625	arginine N-succinyltransferase	0.512389	*	5.91376e-06
Thr	GO:1901565	organonitrogen compound catabolic process	64	1.80946	0.0075983	astD	PN96_RS14830	PN96_14630	succinylglutamate-semialdehyde dehydrogenase	0.458864	*	0.0031244
Thr	GO:1901565	organonitrogen compound catabolic process	64	1.80946	0.0075983	PN96_RS22460	PN96_RS22460	PN96_22155	L-serine ammonia-lyase	0.391249		0.0976529
Thr	GO:1901565	organonitrogen compound catabolic process	64	1.80946	0.0075983	PN96_RS17365	PN96_RS17365	PN96_17145	L-serine ammonia-lyase	0.354619	*	0.0243528
Thr	GO:1901565	organonitrogen compound catabolic process	64	1.80946	0.0075983	putA	PN96_RS16400	PN96_16180	bifunctional proline dehydrogenase/L-glutamate gamma-semialdehyde dehydrogenase PutA	0.353993	*	0.0220626
Thr	GO:1901565	organonitrogen compound catabolic process	64	1.80946	0.0075983	gabT	PN96_RS05100	PN96_05015	4-aminobutyrate--2-oxoglutarate transaminase	0.308684		0.11137
Thr	GO:1901565	organonitrogen compound catabolic process	64	1.80946	0.0075983	gppA	PN96_RS13955	PN96_13770	guanosine-5'-triphosphate%2C3'-diphosphate diphosphatase	0.301082		0.125779
Thr	GO:1901565	organonitrogen compound catabolic process	64	1.80946	0.0075983	aceF	PN96_RS01370	PN96_01340	pyruvate dehydrogenase complex dihydrolipoyllysine-residue acetyltransferase	0.282752	*	0.0186252
Thr	GO:1901565	organonitrogen compound catabolic process	64	1.80946	0.0075983	phnX	PN96_RS17300	PN96_17080	phosphonoacetaldehyde hydrolase	0.273024		0.468915
Thr	GO:1901565	organonitrogen compound catabolic process	64	1.80946	0.0075983	hslV	PN96_RS12195	PN96_12030	ATP-dependent protease subunit HslV	0.261436		0.463557
Thr	GO:0048870	cell motility	25	1.87122	0.0097201	fliJ	PN96_RS02660	PN96_02620	flagellar export protein FliJ	1.39021	*	2.32774e-08
Thr	GO:0048870	cell motility	25	1.87122	0.0097201	fliI	PN96_RS02655	PN96_02615	flagellar protein export ATPase FliI	1.08543	*	4.15522e-07
Thr	GO:0048870	cell motility	25	1.87122	0.0097201	fliP	PN96_RS02690	PN96_02650	flagellar type III secretion system pore protein FliP	1.04606	*	9.08207e-06
Thr	GO:0048870	cell motility	25	1.87122	0.0097201	fliG	PN96_RS02645	PN96_02605	flagellar motor switch protein FliG	0.949577	*	5.10539e-06
Thr	GO:0048870	cell motility	25	1.87122	0.0097201	fliQ	PN96_RS02695	PN96_02655	flagellar biosynthesis protein FliQ	0.875775	*	0.00116819
Thr	GO:0048870	cell motility	25	1.87122	0.0097201	fliH	PN96_RS02650	PN96_02610	flagellar assembly protein FliH	0.86554	*	0.000385954
Thr	GO:0048870	cell motility	25	1.87122	0.0097201	fliL	PN96_RS02670	PN96_02630	flagellar basal body-associated protein FliL	0.778056	*	0.000617864
Thr	GO:0048870	cell motility	25	1.87122	0.0097201	fliN	PN96_RS02680	PN96_02640	flagellar motor switch protein FliN	0.775587	*	0.023922
Thr	GO:0048870	cell motility	25	1.87122	0.0097201	fliF	PN96_RS02640	PN96_02600	flagellar basal-body MS-ring/collar protein FliF	0.762262	*	0.000869366
Thr	GO:0048870	cell motility	25	1.87122	0.0097201	flhA	PN96_RS02710	PN96_02670	flagellar biosynthesis protein FlhA	0.634908	*	0.0118797
Thr	GO:0048870	cell motility	25	1.87122	0.0097201	fliM	PN96_RS02675	PN96_02635	flagellar motor switch protein FliM	0.634576	*	0.0044452
Thr	GO:0048870	cell motility	25	1.87122	0.0097201	fliE	PN96_RS02635	PN96_02595	flagellar hook-basal body complex protein FliE	0.632271		0.0551937
Thr	GO:0048870	cell motility	25	1.87122	0.0097201	flhB	PN96_RS02705	PN96_02665	flagellar biosynthesis protein FlhB	0.424437		0.119055
Thr	GO:0048870	cell motility	25	1.87122	0.0097201	flgL	PN96_RS09665	PN96_09535	flagellar hook-associated protein FlgL	0.339014		0.0969081
Thr	GO:0170035	L-amino acid catabolic process	14	1.79196	0.0206055	tdh	PN96_RS15590	PN96_15380	L-threonine 3-dehydrogenase	7.95679	*	0
Thr	GO:0170035	L-amino acid catabolic process	14	1.79196	0.0206055	gcvP	PN96_RS21250	PN96_20960	aminomethyl-transferring glycine dehydrogenase	2.3729	*	2.77409e-10
Thr	GO:0170035	L-amino acid catabolic process	14	1.79196	0.0206055	gcvT	PN96_RS21230	PN96_20940	glycine cleavage system aminomethyltransferase GcvT	1.86874	*	1.02727e-13
Thr	GO:0170035	L-amino acid catabolic process	14	1.79196	0.0206055	gcvH	PN96_RS21245	PN96_20955	glycine cleavage system protein GcvH	1.85132	*	3.00077e-11
Thr	GO:0170035	L-amino acid catabolic process	14	1.79196	0.0206055	putA	PN96_RS19745	PN96_19485	bifunctional proline dehydrogenase/L-glutamate gamma-semialdehyde dehydrogenase PutA	0.635791	*	0.0184903
Thr	GO:0170035	L-amino acid catabolic process	14	1.79196	0.0206055	astA	PN96_RS14825	PN96_14625	arginine N-succinyltransferase	0.512389	*	5.91376e-06
Thr	GO:0170035	L-amino acid catabolic process	14	1.79196	0.0206055	astD	PN96_RS14830	PN96_14630	succinylglutamate-semialdehyde dehydrogenase	0.458864	*	0.0031244
Thr	GO:0170035	L-amino acid catabolic process	14	1.79196	0.0206055	putA	PN96_RS16400	PN96_16180	bifunctional proline dehydrogenase/L-glutamate gamma-semialdehyde dehydrogenase PutA	0.353993	*	0.0220626
Thr	GO:0042886	amide transport	11	1.72974	0.0316571	urtB	PN96_RS06300	PN96_06210	urea ABC transporter permease subunit UrtB	2.05462	*	0.000749904
Thr	GO:0042886	amide transport	11	1.72974	0.0316571	urtE	PN96_RS06285	PN96_06195	urea ABC transporter ATP-binding subunit UrtE	1.46324	*	0.0410248
Thr	GO:0042886	amide transport	11	1.72974	0.0316571	urtA	PN96_RS06305	PN96_06215	urea ABC transporter substrate-binding protein	1.30049	*	0.00116623
Thr	GO:0042886	amide transport	11	1.72974	0.0316571	urtC	PN96_RS06295	PN96_06205	urea ABC transporter permease subunit UrtC	1.26619	*	0.00252873
Thr	GO:0042886	amide transport	11	1.72974	0.0316571	PN96_RS10345	PN96_RS10345	PN96_10205	AbgT family transporter	1.0958	*	8.48968e-12
Thr	GO:0042886	amide transport	11	1.72974	0.0316571	PN96_RS02245	PN96_RS02245	PN96_02210	AbgT family transporter	0.444836	*	0.0111718
Thr	GO:0042886	amide transport	11	1.72974	0.0316571	panF	PN96_RS06615	PN96_06525	sodium/pantothenate symporter	0.34608	*	0.0253093
Thr	GO:0042886	amide transport	11	1.72974	0.0316571	urtD	PN96_RS06290	PN96_06200	urea ABC transporter ATP-binding protein UrtD	0.32803		0.182149

## Sheet: Table S5
Table S5: Enriched KEGG pathways
Enriched in presence of	KEGG_pathway	Description	setSize	NES	p.adjust	Gene_name	gene_id	old_locus_tag	product	log2FoldChange_of_single_gene	single_gene_significance	padj_of_single_gene
Met	vna02040	Flagellar assembly - Vibrio natriegens	50	2.47613	9.2e-09	fliE	PN96_RS02635	PN96_02595	flagellar hook-basal body complex protein FliE	1.58807	*	4.68359e-07
Met	vna02040	Flagellar assembly - Vibrio natriegens	50	2.47613	9.2e-09	PN96_RS02585	PN96_RS02585	PN96_02545	flagellin	1.50308	*	1.92942e-05
Met	vna02040	Flagellar assembly - Vibrio natriegens	50	2.47613	9.2e-09	fliJ	PN96_RS02660	PN96_02620	flagellar export protein FliJ	1.47408	*	2.69583e-09
Met	vna02040	Flagellar assembly - Vibrio natriegens	50	2.47613	9.2e-09	flgG	PN96_RS09690	PN96_09560	flagellar basal-body rod protein FlgG	1.41099	*	3.71137e-05
Met	vna02040	Flagellar assembly - Vibrio natriegens	50	2.47613	9.2e-09	fliP	PN96_RS02690	PN96_02650	flagellar type III secretion system pore protein FliP	1.40783	*	9.95232e-10
Met	vna02040	Flagellar assembly - Vibrio natriegens	50	2.47613	9.2e-09	fliL	PN96_RS02670	PN96_02630	flagellar basal body-associated protein FliL	1.31167	*	9.89602e-10
Met	vna02040	Flagellar assembly - Vibrio natriegens	50	2.47613	9.2e-09	fliI	PN96_RS02655	PN96_02615	flagellar protein export ATPase FliI	1.30791	*	6.43746e-10
Met	vna02040	Flagellar assembly - Vibrio natriegens	50	2.47613	9.2e-09	PN96_RS02590	PN96_RS02590	PN96_02550	flagellin	1.18292	*	6.60943e-08
Met	vna02040	Flagellar assembly - Vibrio natriegens	50	2.47613	9.2e-09	fliO	PN96_RS02685	PN96_02645	flagellar biosynthetic protein FliO	1.17148	*	4.37846e-07
Met	vna02040	Flagellar assembly - Vibrio natriegens	50	2.47613	9.2e-09	fliF	PN96_RS02640	PN96_02600	flagellar basal-body MS-ring/collar protein FliF	1.14154	*	2.06875e-07
Met	vna02040	Flagellar assembly - Vibrio natriegens	50	2.47613	9.2e-09	flgH	PN96_RS09685	PN96_09555	flagellar basal body L-ring protein FlgH	1.13527	*	0.00180575
Met	vna02040	Flagellar assembly - Vibrio natriegens	50	2.47613	9.2e-09	fliH	PN96_RS02650	PN96_02610	flagellar assembly protein FliH	1.13131	*	1.77807e-06
Met	vna02040	Flagellar assembly - Vibrio natriegens	50	2.47613	9.2e-09	flhA	PN96_RS02710	PN96_02670	flagellar biosynthesis protein FlhA	1.11957	*	2.41587e-06
Met	vna02040	Flagellar assembly - Vibrio natriegens	50	2.47613	9.2e-09	flgJ	PN96_RS09675	PN96_09545	flagellar assembly peptidoglycan hydrolase FlgJ	1.11213	*	0.000823663
Met	vna02040	Flagellar assembly - Vibrio natriegens	50	2.47613	9.2e-09	fliG	PN96_RS02645	PN96_02605	flagellar motor switch protein FliG	1.06702	*	2.28402e-07
Met	vna02040	Flagellar assembly - Vibrio natriegens	50	2.47613	9.2e-09	PN96_RS02665	PN96_RS02665	PN96_02625	flagellar hook-length control protein FliK	1.03302	*	2.28402e-07
Met	vna02040	Flagellar assembly - Vibrio natriegens	50	2.47613	9.2e-09	PN96_RS09660	PN96_RS09660	PN96_09530	flagellin	0.966445	*	1.72421e-06
Met	vna02040	Flagellar assembly - Vibrio natriegens	50	2.47613	9.2e-09	PN96_RS02725	PN96_RS02725	PN96_02685	RNA polymerase sigma factor FliA	0.964296	*	1.47347e-07
Met	vna02040	Flagellar assembly - Vibrio natriegens	50	2.47613	9.2e-09	PN96_RS02630	PN96_RS02630	PN96_02590	sigma-54 dependent transcriptional regulator	0.958794	*	3.22265e-06
Met	vna02040	Flagellar assembly - Vibrio natriegens	50	2.47613	9.2e-09	PN96_RS09750	PN96_RS09750	PN96_09620	FlgO family outer membrane protein	0.95735	*	0.0018564
Met	vna02040	Flagellar assembly - Vibrio natriegens	50	2.47613	9.2e-09	fliM	PN96_RS02675	PN96_02635	flagellar motor switch protein FliM	0.954474	*	6.9953e-06
Met	vna02040	Flagellar assembly - Vibrio natriegens	50	2.47613	9.2e-09	PN96_RS09680	PN96_RS09680	PN96_09550	flagellar basal body P-ring protein FlgI	0.946663	*	0.00121262
Met	vna02040	Flagellar assembly - Vibrio natriegens	50	2.47613	9.2e-09	fliQ	PN96_RS02695	PN96_02655	flagellar biosynthesis protein FliQ	0.944902	*	0.000408942
Met	vna02040	Flagellar assembly - Vibrio natriegens	50	2.47613	9.2e-09	flgP	PN96_RS09745	PN96_09615	flagellar assembly lipoprotein FlgP	0.911038	*	0.0236075
Met	vna02040	Flagellar assembly - Vibrio natriegens	50	2.47613	9.2e-09	flgK	PN96_RS09670	PN96_09540	flagellar hook-associated protein FlgK	0.909215	*	0.00106201
Met	vna02040	Flagellar assembly - Vibrio natriegens	50	2.47613	9.2e-09	PN96_RS14780	PN96_RS14780	PN96_14580	tetratricopeptide repeat protein	0.852363	*	0.00589246
Met	vna02040	Flagellar assembly - Vibrio natriegens	50	2.47613	9.2e-09	PN96_RS09695	PN96_RS09695	PN96_09565	flagellar basal body rod protein FlgF	0.845539	*	0.0123753
Met	vna02040	Flagellar assembly - Vibrio natriegens	50	2.47613	9.2e-09	PN96_RS09755	PN96_RS09755	PN96_09625	flagellar assembly protein FlgT	0.781938	*	0.0325062
Met	vna02040	Flagellar assembly - Vibrio natriegens	50	2.47613	9.2e-09	fliN	PN96_RS02680	PN96_02640	flagellar motor switch protein FliN	0.741772	*	0.0330492
Met	vna02040	Flagellar assembly - Vibrio natriegens	50	2.47613	9.2e-09	flgL	PN96_RS09665	PN96_09535	flagellar hook-associated protein FlgL	0.705912	*	2.50357e-05
Met	vna02040	Flagellar assembly - Vibrio natriegens	50	2.47613	9.2e-09	pomA	PN96_RS10205	PN96_10065	flagellar motor protein PomA	0.68038	*	0.0146688
Met	vna02040	Flagellar assembly - Vibrio natriegens	50	2.47613	9.2e-09	fliR	PN96_RS02700	PN96_02660	flagellar biosynthetic protein FliR	0.555109	*	0.0397862
Met	vna02040	Flagellar assembly - Vibrio natriegens	50	2.47613	9.2e-09	fliD	PN96_RS02600	PN96_02560	flagellar filament capping protein FliD	0.480409		0.0521707
Met	vna02040	Flagellar assembly - Vibrio natriegens	50	2.47613	9.2e-09	fliS	PN96_RS02610	PN96_02570	flagellar export chaperone FliS	0.452462		0.173982
Met	vna02040	Flagellar assembly - Vibrio natriegens	50	2.47613	9.2e-09	flgD	PN96_RS09705	PN96_09575	flagellar hook assembly protein FlgD	0.395351	*	0.00054391
Met	vna02040	Flagellar assembly - Vibrio natriegens	50	2.47613	9.2e-09	flhB	PN96_RS02705	PN96_02665	flagellar biosynthesis protein FlhB	0.367261		0.185389
Met	vna00920	Sulfur metabolism - Vibrio natriegens	25	-2.18755	0.000158163	glpE	PN96_RS14210	PN96_14015	thiosulfate sulfurtransferase GlpE	-0.517314		0.0830315
Met	vna00920	Sulfur metabolism - Vibrio natriegens	25	-2.18755	0.000158163	metA	PN96_RS05150	PN96_05065	homoserine O-succinyltransferase	-0.590347		0.128336
Met	vna00920	Sulfur metabolism - Vibrio natriegens	25	-2.18755	0.000158163	metB	PN96_RS14975	PN96_14765	O-succinylhomoserine (thiol)-lyase	-0.614608		0.122263
Met	vna00920	Sulfur metabolism - Vibrio natriegens	25	-2.18755	0.000158163	cysK	PN96_RS09630	PN96_09510	cysteine synthase A	-0.652281	*	0.00437034
Met	vna00920	Sulfur metabolism - Vibrio natriegens	25	-2.18755	0.000158163	PN96_RS15175	PN96_RS15175	PN96_14965	phosphoadenylyl-sulfate reductase	-0.655057	*	0.0214908
Met	vna00920	Sulfur metabolism - Vibrio natriegens	25	-2.18755	0.000158163	PN96_RS07565	PN96_RS07565	PN96_07465	c-type cytochrome	-0.687234	*	0.00111539
Met	vna00920	Sulfur metabolism - Vibrio natriegens	25	-2.18755	0.000158163	cysC	PN96_RS11975	PN96_11810	adenylyl-sulfate kinase	-0.742332	*	0.0497819
Met	vna00920	Sulfur metabolism - Vibrio natriegens	25	-2.18755	0.000158163	cysI	PN96_RS15170	PN96_14960	assimilatory sulfite reductase (NADPH) hemoprotein subunit	-0.798073	*	0.00369815
Met	vna00920	Sulfur metabolism - Vibrio natriegens	25	-2.18755	0.000158163	PN96_RS08935	PN96_RS08935	PN96_08820	PLP-dependent cysteine synthase family protein	-0.869387	*	0.016917
Met	vna00920	Sulfur metabolism - Vibrio natriegens	25	-2.18755	0.000158163	PN96_RS15165	PN96_RS15165	PN96_14955	assimilatory sulfite reductase (NADPH) flavoprotein subunit	-1.01574	*	2.85448e-05
Met	vna00920	Sulfur metabolism - Vibrio natriegens	25	-2.18755	0.000158163	cysN	PN96_RS11985	PN96_11820	sulfate adenylyltransferase subunit CysN	-1.11234	*	1.82641e-05
Met	vna00920	Sulfur metabolism - Vibrio natriegens	25	-2.18755	0.000158163	cysD	PN96_RS11990	PN96_11825	sulfate adenylyltransferase subunit CysD	-1.313	*	4.08323e-08
Met	vna00450	Selenocompound metabolism - Vibrio natriegens	13	-2.10846	0.000158163	metB	PN96_RS14975	PN96_14765	O-succinylhomoserine (thiol)-lyase	-0.614608		0.122263
Met	vna00450	Selenocompound metabolism - Vibrio natriegens	13	-2.10846	0.000158163	metH1	PN96_RS00265	PN96_00265	methionine synthase	-0.683763	*	0.0133538
Met	vna00450	Selenocompound metabolism - Vibrio natriegens	13	-2.10846	0.000158163	metH	PN96_RS00265	PN96_00265	methionine synthase	-0.683763	*	0.0133538
Met	vna00450	Selenocompound metabolism - Vibrio natriegens	13	-2.10846	0.000158163	cysN	PN96_RS11985	PN96_11820	sulfate adenylyltransferase subunit CysN	-1.11234	*	1.82641e-05
Met	vna00450	Selenocompound metabolism - Vibrio natriegens	13	-2.10846	0.000158163	cysD	PN96_RS11990	PN96_11825	sulfate adenylyltransferase subunit CysD	-1.313	*	4.08323e-08
Met	vna00450	Selenocompound metabolism - Vibrio natriegens	13	-2.10846	0.000158163	metE1	PN96_RS03895	PN96_03850	5-methyltetrahydropteroyltriglutamate--homocysteine S-methyltransferase	-5.19655	*	1.21895e-20
Met	vna00450	Selenocompound metabolism - Vibrio natriegens	13	-2.10846	0.000158163	metE2	PN96_RS19260	PN96_19000	methionine synthase	-7.10416	*	2.8675e-162
Met	vna01110	Biosynthesis of secondary metabolites - Vibrio natriegens	366	-1.55606	0.00589942	adhE	PN96_RS03235	PN96_03185	bifunctional acetaldehyde-CoA/alcohol dehydrogenase	-0.240888		0.125604
Met	vna01110	Biosynthesis of secondary metabolites - Vibrio natriegens	366	-1.55606	0.00589942	PN96_RS13620	PN96_RS13620	PN96_13440	transporter substrate-binding domain-containing protein	-0.241405		0.398303
Met	vna01110	Biosynthesis of secondary metabolites - Vibrio natriegens	366	-1.55606	0.00589942	PN96_RS20300	PN96_RS20300	PN96_20025	beta-ketoacyl-ACP reductase	-0.247509		0.308646
Met	vna01110	Biosynthesis of secondary metabolites - Vibrio natriegens	366	-1.55606	0.00589942	hisC	PN96_RS17785	PN96_17550	histidinol-phosphate transaminase	-0.249083		0.308646
Met	vna01110	Biosynthesis of secondary metabolites - Vibrio natriegens	366	-1.55606	0.00589942	hisD	PN96_RS07900	PN96_07795	histidinol dehydrogenase	-0.250264		0.150009
Met	vna01110	Biosynthesis of secondary metabolites - Vibrio natriegens	366	-1.55606	0.00589942	glgA	PN96_RS08405	PN96_08300	glycogen synthase GlgA	-0.255335	*	0.0497749
Met	vna01110	Biosynthesis of secondary metabolites - Vibrio natriegens	366	-1.55606	0.00589942	hisIE	PN96_RS07870	PN96_07765	bifunctional phosphoribosyl-AMP cyclohydrolase/phosphoribosyl-ATP diphosphatase HisIE	-0.256168		0.133681
Met	vna01110	Biosynthesis of secondary metabolites - Vibrio natriegens	366	-1.55606	0.00589942	PN96_RS22705	PN96_RS22705	PN96_22390	glucokinase	-0.260699		0.39175
Met	vna01110	Biosynthesis of secondary metabolites - Vibrio natriegens	366	-1.55606	0.00589942	aceB	PN96_RS10730	PN96_10585	malate synthase A	-0.261055		0.224641
Met	vna01110	Biosynthesis of secondary metabolites - Vibrio natriegens	366	-1.55606	0.00589942	gltB	PN96_RS11255	PN96_11105	glutamate synthase large subunit	-0.26163		0.232042
Met	vna01110	Biosynthesis of secondary metabolites - Vibrio natriegens	366	-1.55606	0.00589942	arcA	PN96_RS00590	PN96_00580	arginine deiminase	-0.263244		0.159139
Met	vna01110	Biosynthesis of secondary metabolites - Vibrio natriegens	366	-1.55606	0.00589942	pckA	PN96_RS12890	PN96_12720	phosphoenolpyruvate carboxykinase (ATP)	-0.263392		0.0560567
Met	vna01110	Biosynthesis of secondary metabolites - Vibrio natriegens	366	-1.55606	0.00589942	frdC	PN96_RS14575	PN96_14375	fumarate reductase subunit FrdC	-0.266315		0.468359
Met	vna01110	Biosynthesis of secondary metabolites - Vibrio natriegens	366	-1.55606	0.00589942	hisA	PN96_RS07880	PN96_07775	1-(5-phosphoribosyl)-5-[(5-phosphoribosylamino)methylideneamino]imidazole-4-carboxamide isomerase	-0.266737		0.150271
Met	vna01110	Biosynthesis of secondary metabolites - Vibrio natriegens	366	-1.55606	0.00589942	PN96_RS13090	PN96_RS13090	PN96_12920	pyridoxamine 5'-phosphate oxidase family protein	-0.269744		0.465792
Met	vna01110	Biosynthesis of secondary metabolites - Vibrio natriegens	366	-1.55606	0.00589942	tal	PN96_RS18415	PN96_18165	transaldolase	-0.274793		0.133316
Met	vna01110	Biosynthesis of secondary metabolites - Vibrio natriegens	366	-1.55606	0.00589942	PN96_RS17995	PN96_RS17995	PN96_17760	beta-ketoacyl-ACP reductase	-0.27569		0.145921
Met	vna01110	Biosynthesis of secondary metabolites - Vibrio natriegens	366	-1.55606	0.00589942	aroQ	PN96_RS18765	PN96_18515	type II 3-dehydroquinate dehydratase	-0.284401		0.431115
Met	vna01110	Biosynthesis of secondary metabolites - Vibrio natriegens	366	-1.55606	0.00589942	hisC	PN96_RS07895	PN96_07790	histidinol-phosphate transaminase	-0.288143		0.0783455
Met	vna01110	Biosynthesis of secondary metabolites - Vibrio natriegens	366	-1.55606	0.00589942	serA	PN96_RS00950	PN96_00930	phosphoglycerate dehydrogenase	-0.298866	*	0.0439303
Met	vna01110	Biosynthesis of secondary metabolites - Vibrio natriegens	366	-1.55606	0.00589942	pyk	PN96_RS03630	PN96_03585	pyruvate kinase	-0.30056	*	0.027976
Met	vna01110	Biosynthesis of secondary metabolites - Vibrio natriegens	366	-1.55606	0.00589942	metL	PN96_RS14980	PN96_14770	bifunctional aspartate kinase/homoserine dehydrogenase II	-0.300912		0.374759
Met	vna01110	Biosynthesis of secondary metabolites - Vibrio natriegens	366	-1.55606	0.00589942	ygiD	PN96_RS07325	PN96_07225	4%2C5-DOPA dioxygenase extradiol	-0.301472		0.313022
Met	vna01110	Biosynthesis of secondary metabolites - Vibrio natriegens	366	-1.55606	0.00589942	PN96_RS22460	PN96_RS22460	PN96_22155	L-serine ammonia-lyase	-0.309294		0.238986
Met	vna01110	Biosynthesis of secondary metabolites - Vibrio natriegens	366	-1.55606	0.00589942	glgC	PN96_RS08410	PN96_08305	glucose-1-phosphate adenylyltransferase	-0.315771		0.0957279
Met	vna01110	Biosynthesis of secondary metabolites - Vibrio natriegens	366	-1.55606	0.00589942	PN96_RS05385	PN96_RS05385	PN96_05305	aldehyde dehydrogenase family protein	-0.317511		0.28937
Met	vna01110	Biosynthesis of secondary metabolites - Vibrio natriegens	366	-1.55606	0.00589942	pulA	PN96_RS15870	PN96_15655	pullulanase-type alpha-1%2C6-glucosidase	-0.322991		0.127731
Met	vna01110	Biosynthesis of secondary metabolites - Vibrio natriegens	366	-1.55606	0.00589942	PN96_RS06670	PN96_RS06670	PN96_06580	arginase family protein	-0.324204		0.093404
Met	vna01110	Biosynthesis of secondary metabolites - Vibrio natriegens	366	-1.55606	0.00589942	PN96_RS22110	PN96_RS22110	PN96_21810	carbamate kinase	-0.330711		0.223553
Met	vna01110	Biosynthesis of secondary metabolites - Vibrio natriegens	366	-1.55606	0.00589942	PN96_RS17015	PN96_RS17015	PN96_16800	malate dehydrogenase	-0.334146		0.0999722
Met	vna01110	Biosynthesis of secondary metabolites - Vibrio natriegens	366	-1.55606	0.00589942	PN96_RS12205	PN96_RS12205	PN96_12040	1%2C4-dihydroxy-2-naphthoate polyprenyltransferase	-0.34857		0.169822
Met	vna01110	Biosynthesis of secondary metabolites - Vibrio natriegens	366	-1.55606	0.00589942	adhE	PN96_RS04800	PN96_04715	bifunctional acetaldehyde-CoA/alcohol dehydrogenase	-0.362391	*	0.0277128
Met	vna01110	Biosynthesis of secondary metabolites - Vibrio natriegens	366	-1.55606	0.00589942	PN96_RS22920	PN96_RS22920	PN96_22605	COX15/CtaA family protein	-0.371283		0.298877
Met	vna01110	Biosynthesis of secondary metabolites - Vibrio natriegens	366	-1.55606	0.00589942	thrC	PN96_RS11195	PN96_11045	threonine synthase	-0.38754	*	0.00138143
Met	vna01110	Biosynthesis of secondary metabolites - Vibrio natriegens	366	-1.55606	0.00589942	speB	PN96_RS17080	PN96_16865	agmatinase	-0.388977		0.0949928
Met	vna01110	Biosynthesis of secondary metabolites - Vibrio natriegens	366	-1.55606	0.00589942	metC1	PN96_RS07710	PN96_07605	cystathionine beta-lyase	-0.38901	*	0.00832492
Met	vna01110	Biosynthesis of secondary metabolites - Vibrio natriegens	366	-1.55606	0.00589942	PN96_RS20420	PN96_RS20420	PN96_20145	SDR family oxidoreductase	-0.397849		0.0572123
Met	vna01110	Biosynthesis of secondary metabolites - Vibrio natriegens	366	-1.55606	0.00589942	PN96_RS09035	PN96_RS09035	PN96_08920	pyridoxal phosphate-dependent aminotransferase	-0.410166	*	5.86754e-06
Met	vna01110	Biosynthesis of secondary metabolites - Vibrio natriegens	366	-1.55606	0.00589942	speA	PN96_RS17085	PN96_16870	arginine decarboxylase	-0.412657	*	0.0286353
Met	vna01110	Biosynthesis of secondary metabolites - Vibrio natriegens	366	-1.55606	0.00589942	malZ	PN96_RS03440	PN96_03390	maltodextrin glucosidase	-0.422088	*	0.0237863
Met	vna01110	Biosynthesis of secondary metabolites - Vibrio natriegens	366	-1.55606	0.00589942	gcvH	PN96_RS21245	PN96_20955	glycine cleavage system protein GcvH	-0.45981		0.125604
Met	vna01110	Biosynthesis of secondary metabolites - Vibrio natriegens	366	-1.55606	0.00589942	thrB	PN96_RS11200	PN96_11050	homoserine kinase	-0.470631	*	0.00167163
Met	vna01110	Biosynthesis of secondary metabolites - Vibrio natriegens	366	-1.55606	0.00589942	acs	PN96_RS14410	PN96_14210	acetate--CoA ligase	-0.472157	*	0.00627219
Met	vna01110	Biosynthesis of secondary metabolites - Vibrio natriegens	366	-1.55606	0.00589942	ilvI (put.)	PN96_RS11720	PN96_11565	acetolactate synthase 3 large subunit	-0.481287	*	0.000862183
Met	vna01110	Biosynthesis of secondary metabolites - Vibrio natriegens	366	-1.55606	0.00589942	PN96_RS08780	PN96_RS08780	PN96_08675	glutamine synthetase family protein	-0.494476	*	0.0171723
Met	vna01110	Biosynthesis of secondary metabolites - Vibrio natriegens	366	-1.55606	0.00589942	aspC1	PN96_RS04245	PN96_04195	amino acid aminotransferase	-0.499163	*	0.00545192
Met	vna01110	Biosynthesis of secondary metabolites - Vibrio natriegens	366	-1.55606	0.00589942	trpB	PN96_RS22760	PN96_22445	tryptophan synthase subunit beta	-0.501897	*	0.00231345
Met	vna01110	Biosynthesis of secondary metabolites - Vibrio natriegens	366	-1.55606	0.00589942	glpE	PN96_RS14210	PN96_14015	thiosulfate sulfurtransferase GlpE	-0.517314		0.0830315
Met	vna01110	Biosynthesis of secondary metabolites - Vibrio natriegens	366	-1.55606	0.00589942	PN96_RS22960	PN96_RS22960	PN96_22645	phospho-sugar mutase	-0.52154	*	0.00397179
Met	vna01110	Biosynthesis of secondary metabolites - Vibrio natriegens	366	-1.55606	0.00589942	thrA	PN96_RS11205	PN96_11055	bifunctional aspartate kinase/homoserine dehydrogenase I	-0.524025	*	2.00809e-05
Met	vna01110	Biosynthesis of secondary metabolites - Vibrio natriegens	366	-1.55606	0.00589942	hisG	PN96_RS07905	PN96_07800	ATP phosphoribosyltransferase	-0.536362	*	1.51624e-06
Met	vna01110	Biosynthesis of secondary metabolites - Vibrio natriegens	366	-1.55606	0.00589942	PN96_RS21240	PN96_RS21240	PN96_20950	serine hydroxymethyltransferase	-0.565129		0.0729779
Met	vna01110	Biosynthesis of secondary metabolites - Vibrio natriegens	366	-1.55606	0.00589942	metA	PN96_RS05150	PN96_05065	homoserine O-succinyltransferase	-0.590347		0.128336
Met	vna01110	Biosynthesis of secondary metabolites - Vibrio natriegens	366	-1.55606	0.00589942	metB	PN96_RS14975	PN96_14765	O-succinylhomoserine (thiol)-lyase	-0.614608		0.122263
Met	vna01110	Biosynthesis of secondary metabolites - Vibrio natriegens	366	-1.55606	0.00589942	glgC	PN96_RS21135	PN96_20845	glucose-1-phosphate adenylyltransferase	-0.648352	*	0.0131125
Met	vna01110	Biosynthesis of secondary metabolites - Vibrio natriegens	366	-1.55606	0.00589942	cysK	PN96_RS09630	PN96_09510	cysteine synthase A	-0.652281	*	0.00437034
Met	vna01110	Biosynthesis of secondary metabolites - Vibrio natriegens	366	-1.55606	0.00589942	PN96_RS18290	PN96_RS18290	PN96_18050	acetyl-CoA C-acetyltransferase	-0.652482	*	0.0027934
Met	vna01110	Biosynthesis of secondary metabolites - Vibrio natriegens	366	-1.55606	0.00589942	metH1	PN96_RS00265	PN96_00265	methionine synthase	-0.683763	*	0.0133538
Met	vna01110	Biosynthesis of secondary metabolites - Vibrio natriegens	366	-1.55606	0.00589942	metH	PN96_RS00265	PN96_00265	methionine synthase	-0.683763	*	0.0133538
Met	vna01110	Biosynthesis of secondary metabolites - Vibrio natriegens	366	-1.55606	0.00589942	katG	PN96_RS20240	PN96_19965	catalase/peroxidase HPI	-0.732247	*	2.215e-07
Met	vna01110	Biosynthesis of secondary metabolites - Vibrio natriegens	366	-1.55606	0.00589942	katG	PN96_RS21625	PN96_21330	catalase/peroxidase HPI	-0.746789	*	0.000217133
Met	vna01110	Biosynthesis of secondary metabolites - Vibrio natriegens	366	-1.55606	0.00589942	cobA	PN96_RS19430	PN96_19175	uroporphyrinogen-III C-methyltransferase	-0.791156		0.0783455
Met	vna01110	Biosynthesis of secondary metabolites - Vibrio natriegens	366	-1.55606	0.00589942	PN96_RS08785	PN96_RS08785	PN96_08680	glutamine synthetase family protein	-0.819393	*	0.0111791
Met	vna01110	Biosynthesis of secondary metabolites - Vibrio natriegens	366	-1.55606	0.00589942	PN96_RS09230	PN96_RS09230	PN96_09115	2%2C3-dihydro-2%2C3-dihydroxybenzoate dehydrogenase	-0.860707	*	0.000875264
Met	vna01110	Biosynthesis of secondary metabolites - Vibrio natriegens	366	-1.55606	0.00589942	PN96_RS08935	PN96_RS08935	PN96_08820	PLP-dependent cysteine synthase family protein	-0.869387	*	0.016917
Met	vna01110	Biosynthesis of secondary metabolites - Vibrio natriegens	366	-1.55606	0.00589942	PN96_RS09195	PN96_RS09195	PN96_09080	4'-phosphopantetheinyl transferase superfamily protein	-0.930223	*	0.00198454
Met	vna01110	Biosynthesis of secondary metabolites - Vibrio natriegens	366	-1.55606	0.00589942	PN96_RS16035	PN96_RS16035	PN96_15815	type III PLP-dependent enzyme	-1.05614	*	7.4174e-05
Met	vna01110	Biosynthesis of secondary metabolites - Vibrio natriegens	366	-1.55606	0.00589942	aroG	PN96_RS18400	PN96_18150	3-deoxy-7-phosphoheptulonate synthase AroG	-1.06167	*	1.71526e-13
Met	vna01110	Biosynthesis of secondary metabolites - Vibrio natriegens	366	-1.55606	0.00589942	cysN	PN96_RS11985	PN96_11820	sulfate adenylyltransferase subunit CysN	-1.11234	*	1.82641e-05
Met	vna01110	Biosynthesis of secondary metabolites - Vibrio natriegens	366	-1.55606	0.00589942	cobA	PN96_RS11995	PN96_11830	uroporphyrinogen-III C-methyltransferase	-1.14559	*	0.00444511
Met	vna01110	Biosynthesis of secondary metabolites - Vibrio natriegens	366	-1.55606	0.00589942	glyA	PN96_RS10090	PN96_09955	serine hydroxymethyltransferase	-1.16269	*	3.3924e-14
Met	vna01110	Biosynthesis of secondary metabolites - Vibrio natriegens	366	-1.55606	0.00589942	cysD	PN96_RS11990	PN96_11825	sulfate adenylyltransferase subunit CysD	-1.313	*	4.08323e-08
Met	vna01110	Biosynthesis of secondary metabolites - Vibrio natriegens	366	-1.55606	0.00589942	PN96_RS09205	PN96_RS09205	PN96_09090	enterobactin synthase subunit F	-1.61194	*	2.56228e-10
Met	vna01110	Biosynthesis of secondary metabolites - Vibrio natriegens	366	-1.55606	0.00589942	PN96_RS09210	PN96_RS09210	PN96_09095	isochorismatase family protein	-1.64601	*	6.11722e-12
Met	vna01110	Biosynthesis of secondary metabolites - Vibrio natriegens	366	-1.55606	0.00589942	PN96_RS09220	PN96_RS09220	PN96_09105	isochorismate synthase	-1.65189	*	5.60359e-12
Met	vna01110	Biosynthesis of secondary metabolites - Vibrio natriegens	366	-1.55606	0.00589942	PN96_RS09215	PN96_RS09215	PN96_09100	(2%2C3-dihydroxybenzoyl)adenylate synthase	-1.72571	*	8.62127e-15
Met	vna01110	Biosynthesis of secondary metabolites - Vibrio natriegens	366	-1.55606	0.00589942	metE1	PN96_RS03895	PN96_03850	5-methyltetrahydropteroyltriglutamate--homocysteine S-methyltransferase	-5.19655	*	1.21895e-20
Met	vna01110	Biosynthesis of secondary metabolites - Vibrio natriegens	366	-1.55606	0.00589942	metE2	PN96_RS19260	PN96_19000	methionine synthase	-7.10416	*	2.8675e-162
Met	vna00270	Cysteine and methionine metabolism - Vibrio natriegens	38	-1.94594	0.0119534	serA	PN96_RS00950	PN96_00930	phosphoglycerate dehydrogenase	-0.298866	*	0.0439303
Met	vna00270	Cysteine and methionine metabolism - Vibrio natriegens	38	-1.94594	0.0119534	metL	PN96_RS14980	PN96_14770	bifunctional aspartate kinase/homoserine dehydrogenase II	-0.300912		0.374759
Met	vna00270	Cysteine and methionine metabolism - Vibrio natriegens	38	-1.94594	0.0119534	PN96_RS10515	PN96_RS10515	PN96_10370	O-acetylhomoserine aminocarboxypropyltransferase/cysteine synthase	-0.302148		0.187506
Met	vna00270	Cysteine and methionine metabolism - Vibrio natriegens	38	-1.94594	0.0119534	PN96_RS22460	PN96_RS22460	PN96_22155	L-serine ammonia-lyase	-0.309294		0.238986
Met	vna00270	Cysteine and methionine metabolism - Vibrio natriegens	38	-1.94594	0.0119534	PN96_RS17015	PN96_RS17015	PN96_16800	malate dehydrogenase	-0.334146		0.0999722
Met	vna00270	Cysteine and methionine metabolism - Vibrio natriegens	38	-1.94594	0.0119534	metC1	PN96_RS07710	PN96_07605	cystathionine beta-lyase	-0.38901	*	0.00832492
Met	vna00270	Cysteine and methionine metabolism - Vibrio natriegens	38	-1.94594	0.0119534	thrB	PN96_RS11200	PN96_11050	homoserine kinase	-0.470631	*	0.00167163
Met	vna00270	Cysteine and methionine metabolism - Vibrio natriegens	38	-1.94594	0.0119534	aspC1	PN96_RS04245	PN96_04195	amino acid aminotransferase	-0.499163	*	0.00545192
Met	vna00270	Cysteine and methionine metabolism - Vibrio natriegens	38	-1.94594	0.0119534	thrA	PN96_RS11205	PN96_11055	bifunctional aspartate kinase/homoserine dehydrogenase I	-0.524025	*	2.00809e-05
Met	vna00270	Cysteine and methionine metabolism - Vibrio natriegens	38	-1.94594	0.0119534	metA	PN96_RS05150	PN96_05065	homoserine O-succinyltransferase	-0.590347		0.128336
Met	vna00270	Cysteine and methionine metabolism - Vibrio natriegens	38	-1.94594	0.0119534	metB	PN96_RS14975	PN96_14765	O-succinylhomoserine (thiol)-lyase	-0.614608		0.122263
Met	vna00270	Cysteine and methionine metabolism - Vibrio natriegens	38	-1.94594	0.0119534	cysK	PN96_RS09630	PN96_09510	cysteine synthase A	-0.652281	*	0.00437034
Met	vna00270	Cysteine and methionine metabolism - Vibrio natriegens	38	-1.94594	0.0119534	metH1	PN96_RS00265	PN96_00265	methionine synthase	-0.683763	*	0.0133538
Met	vna00270	Cysteine and methionine metabolism - Vibrio natriegens	38	-1.94594	0.0119534	metH	PN96_RS00265	PN96_00265	methionine synthase	-0.683763	*	0.0133538
Met	vna00270	Cysteine and methionine metabolism - Vibrio natriegens	38	-1.94594	0.0119534	PN96_RS08935	PN96_RS08935	PN96_08820	PLP-dependent cysteine synthase family protein	-0.869387	*	0.016917
Met	vna00270	Cysteine and methionine metabolism - Vibrio natriegens	38	-1.94594	0.0119534	metE1	PN96_RS03895	PN96_03850	5-methyltetrahydropteroyltriglutamate--homocysteine S-methyltransferase	-5.19655	*	1.21895e-20
Met	vna00270	Cysteine and methionine metabolism - Vibrio natriegens	38	-1.94594	0.0119534	metE2	PN96_RS19260	PN96_19000	methionine synthase	-7.10416	*	2.8675e-162
Lys	vna01310	Nitrogen cycle - Vibrio natriegens	10	2.058	2.25666e-06	nirB	PN96_RS19425	PN96_19170	nitrite reductase large subunit NirB	1.19814	*	0.000107092
Lys	vna01310	Nitrogen cycle - Vibrio natriegens	10	2.058	2.25666e-06	PN96_RS18315	PN96_RS18315	PN96_18070	nitrate reductase cytochrome c-type subunit	0.861162	*	3.25631e-05
Lys	vna01310	Nitrogen cycle - Vibrio natriegens	10	2.058	2.25666e-06	PN96_RS19435	PN96_RS19435	PN96_19180	nitrate reductase	0.857139	*	0.0119014
Lys	vna01310	Nitrogen cycle - Vibrio natriegens	10	2.058	2.25666e-06	nirB	PN96_RS20595	PN96_20320	nitrite reductase large subunit NirB	0.760613	*	0.00010334
Lys	vna01310	Nitrogen cycle - Vibrio natriegens	10	2.058	2.25666e-06	nirD	PN96_RS20600	PN96_20325	nitrite reductase small subunit NirD	0.663269		0.0586409
Lys	vna01310	Nitrogen cycle - Vibrio natriegens	10	2.058	2.25666e-06	napA	PN96_RS18320	PN96_18075	periplasmic nitrate reductase subunit alpha	0.643131	*	0.000326175
Lys	vna00300	Lysine biosynthesis - Vibrio natriegens	17	-2.08339	0.0177797	asd2	PN96_RS02955	PN96_02900	aspartate-semialdehyde dehydrogenase	-0.0880959		0.633535
Lys	vna00300	Lysine biosynthesis - Vibrio natriegens	17	-2.08339	0.0177797	dapD	PN96_RS02000	PN96_01975	2%2C3%2C4%2C5-tetrahydropyridine-2%2C6-dicarboxylate N-succinyltransferase	-1.10689	*	1.10679e-23
Lys	vna00300	Lysine biosynthesis - Vibrio natriegens	17	-2.08339	0.0177797	lysC1	PN96_RS00270	PN96_00270	lysine-sensitive aspartokinase 3	-3.96334	*	1.14091e-204
Lys	vna02024	Quorum sensing - Vibrio natriegens	70	1.86868	0.0177797	PN96_RS13265	PN96_RS13265	PN96_13095	ABC transporter permease	1.4452	*	6.00602e-15
Lys	vna02024	Quorum sensing - Vibrio natriegens	70	1.86868	0.0177797	PN96_RS13260	PN96_RS13260	PN96_13090	ABC transporter permease	1.33183	*	3.00017e-09
Lys	vna02024	Quorum sensing - Vibrio natriegens	70	1.86868	0.0177797	PN96_RS13275	PN96_RS13275	PN96_13105	ABC transporter ATP-binding protein	1.18826	*	7.22222e-15
Lys	vna02024	Quorum sensing - Vibrio natriegens	70	1.86868	0.0177797	PN96_RS13270	PN96_RS13270	PN96_13100	ABC transporter substrate-binding protein	0.758192	*	3.59448e-05
Lys	vna02024	Quorum sensing - Vibrio natriegens	70	1.86868	0.0177797	PN96_RS03970	PN96_RS03970	PN96_03925	aminodeoxychorismate/anthranilate synthase component II	0.540689	*	0.0197623
Lys	vna02024	Quorum sensing - Vibrio natriegens	70	1.86868	0.0177797	PN96_RS10965	PN96_RS10965	PN96_10815	3-deoxy-7-phosphoheptulonate synthase	0.471722	*	0.00772963
Lys	vna02024	Quorum sensing - Vibrio natriegens	70	1.86868	0.0177797	PN96_RS03975	PN96_RS03975	PN96_03930	anthranilate synthase component 1	0.446753	*	0.0154597
Lys	vna02024	Quorum sensing - Vibrio natriegens	70	1.86868	0.0177797	oppF	PN96_RS03395	PN96_03345	murein tripeptide/oligopeptide ABC transporter ATP binding protein OppF	0.351161		0.0707037
Lys	vna02024	Quorum sensing - Vibrio natriegens	70	1.86868	0.0177797	PN96_RS03925	PN96_RS03925	PN96_03880	hybrid sensor histidine kinase/response regulator	0.332109		0.159965
Lys	vna02024	Quorum sensing - Vibrio natriegens	70	1.86868	0.0177797	PN96_RS20335	PN96_RS20335	PN96_20060	ABC transporter permease	0.26536		0.249653
Lys	vna02024	Quorum sensing - Vibrio natriegens	70	1.86868	0.0177797	aroG	PN96_RS18400	PN96_18150	3-deoxy-7-phosphoheptulonate synthase AroG	0.232586		0.230121
Lys	vna02024	Quorum sensing - Vibrio natriegens	70	1.86868	0.0177797	luxO	PN96_RS03335	PN96_03285	quorum-sensing sigma-54 dependent transcriptional regulator LuxO	0.216801		0.115861
Lys	vna02024	Quorum sensing - Vibrio natriegens	70	1.86868	0.0177797	ribD	PN96_RS10255	PN96_10115	bifunctional diaminohydroxyphosphoribosylaminopyrimidine deaminase/5-amino-6-(5-phosphoribosylamino)uracil reductase RibD	0.205636		0.147182
Lys	vna02024	Quorum sensing - Vibrio natriegens	70	1.86868	0.0177797	PN96_RS12390	PN96_RS12390	PN96_12225	glycosyltransferase family 2 protein	0.198388		0.294463
Lys	vna00261	Monobactam biosynthesis - Vibrio natriegens	14	-1.96431	0.0253488	cysD	PN96_RS11990	PN96_11825	sulfate adenylyltransferase subunit CysD	-0.170054		0.38999
Lys	vna00261	Monobactam biosynthesis - Vibrio natriegens	14	-1.96431	0.0253488	lysC1	PN96_RS00270	PN96_00270	lysine-sensitive aspartokinase 3	-3.96334	*	1.14091e-204
Lys	vna00970	Aminoacyl-tRNA biosynthesis - Vibrio natriegens	150	-1.68697	0.0253488	PN96_RS01210	PN96_RS01210	PN96_01180	tRNA-Arg	-0.0293669		0.885625
Lys	vna00970	Aminoacyl-tRNA biosynthesis - Vibrio natriegens	150	-1.68697	0.0253488	PN96_RS00080	PN96_RS00080	PN96_00080	tRNA-Thr	-0.0294308		0.768242
Lys	vna00970	Aminoacyl-tRNA biosynthesis - Vibrio natriegens	150	-1.68697	0.0253488	PN96_RS14005	PN96_RS14005	PN96_13820	tRNA-Ala	-0.0296683		0.877695
Lys	vna00970	Aminoacyl-tRNA biosynthesis - Vibrio natriegens	150	-1.68697	0.0253488	PN96_RS04990	PN96_RS04990	PN96_04905	alanyl-tRNA editing protein	-0.0298569		0.901205
Lys	vna00970	Aminoacyl-tRNA biosynthesis - Vibrio natriegens	150	-1.68697	0.0253488	PN96_RS13805	PN96_RS13805	PN96_13625	tRNA-Val	-0.0299356		0.895143
Lys	vna00970	Aminoacyl-tRNA biosynthesis - Vibrio natriegens	150	-1.68697	0.0253488	PN96_RS00225	PN96_RS00225	PN96_00225	tRNA-Ile	-0.0300681		0.892815
Lys	vna00970	Aminoacyl-tRNA biosynthesis - Vibrio natriegens	150	-1.68697	0.0253488	PN96_RS09945	PN96_RS09945	PN96_09810	tRNA-Leu	-0.0303087		0.877249
Lys	vna00970	Aminoacyl-tRNA biosynthesis - Vibrio natriegens	150	-1.68697	0.0253488	PN96_RS16980	PN96_RS16980	PN96_16765	tRNA-Ser	-0.0311524		0.881324
Lys	vna00970	Aminoacyl-tRNA biosynthesis - Vibrio natriegens	150	-1.68697	0.0253488	PN96_RS16955	PN96_RS16955	PN96_16740	tRNA-Lys	-0.0319891		0.614907
Lys	vna00970	Aminoacyl-tRNA biosynthesis - Vibrio natriegens	150	-1.68697	0.0253488	PN96_RS01185	PN96_RS01185	PN96_01155	tRNA-Ser	-0.0323322		0.693128
Lys	vna00970	Aminoacyl-tRNA biosynthesis - Vibrio natriegens	150	-1.68697	0.0253488	PN96_RS14690	PN96_RS14690	PN96_14490	tRNA-Met	-0.032969		0.768242
Lys	vna00970	Aminoacyl-tRNA biosynthesis - Vibrio natriegens	150	-1.68697	0.0253488	PN96_RS01200	PN96_RS01200	PN96_01170	tRNA-Arg	-0.0334584		0.728877
Lys	vna00970	Aminoacyl-tRNA biosynthesis - Vibrio natriegens	150	-1.68697	0.0253488	PN96_RS09895	PN96_RS09895	PN96_09760	tRNA-Leu	-0.0335668		0.860664
Lys	vna00970	Aminoacyl-tRNA biosynthesis - Vibrio natriegens	150	-1.68697	0.0253488	PN96_RS20535	PN96_RS20535	PN96_20260	tRNA-Cys	-0.0348411		0.723073
Lys	vna00970	Aminoacyl-tRNA biosynthesis - Vibrio natriegens	150	-1.68697	0.0253488	PN96_RS00065	PN96_RS00065	PN96_00065	tRNA-Thr	-0.0378388		0.487254
Lys	vna00970	Aminoacyl-tRNA biosynthesis - Vibrio natriegens	150	-1.68697	0.0253488	PN96_RS01190	PN96_RS01190	PN96_01160	tRNA-Arg	-0.0387451		0.733883
Lys	vna00970	Aminoacyl-tRNA biosynthesis - Vibrio natriegens	150	-1.68697	0.0253488	PN96_RS10835	PN96_RS10835	PN96_10690	tRNA-Trp	-0.0390182		0.716161
Lys	vna00970	Aminoacyl-tRNA biosynthesis - Vibrio natriegens	150	-1.68697	0.0253488	PN96_RS14330	PN96_RS14330	PN96_14130	tRNA-Ala	-0.0404036		0.620675
Lys	vna00970	Aminoacyl-tRNA biosynthesis - Vibrio natriegens	150	-1.68697	0.0253488	PN96_RS00725	PN96_RS00725	PN96_00710	tRNA-Thr	-0.0412045		0.822793
Lys	vna00970	Aminoacyl-tRNA biosynthesis - Vibrio natriegens	150	-1.68697	0.0253488	tyrS	PN96_RS17680	PN96_17450	tyrosine--tRNA ligase	-0.0414156		0.83208
Lys	vna00970	Aminoacyl-tRNA biosynthesis - Vibrio natriegens	150	-1.68697	0.0253488	PN96_RS01195	PN96_RS01195	PN96_01165	tRNA-Ser	-0.0414997		0.751948
Lys	vna00970	Aminoacyl-tRNA biosynthesis - Vibrio natriegens	150	-1.68697	0.0253488	PN96_RS14685	PN96_RS14685	PN96_14485	tRNA-Gly	-0.0417496		0.810482
Lys	vna00970	Aminoacyl-tRNA biosynthesis - Vibrio natriegens	150	-1.68697	0.0253488	PN96_RS13385	PN96_RS13385	PN96_13210	tRNA-Lys	-0.0437786		0.617927
Lys	vna00970	Aminoacyl-tRNA biosynthesis - Vibrio natriegens	150	-1.68697	0.0253488	PN96_RS01205	PN96_RS01205	PN96_01175	tRNA-Arg	-0.0439472		0.730037
Lys	vna00970	Aminoacyl-tRNA biosynthesis - Vibrio natriegens	150	-1.68697	0.0253488	PN96_RS20575	PN96_RS20575	PN96_20300	tRNA-Leu	-0.0447711		0.835292
Lys	vna00970	Aminoacyl-tRNA biosynthesis - Vibrio natriegens	150	-1.68697	0.0253488	PN96_RS13795	PN96_RS13795	PN96_13615	tRNA-Lys	-0.045502		0.499469
Lys	vna00970	Aminoacyl-tRNA biosynthesis - Vibrio natriegens	150	-1.68697	0.0253488	PN96_RS09915	PN96_RS09915	PN96_09780	tRNA-Leu	-0.0459832		0.811127
Lys	vna00970	Aminoacyl-tRNA biosynthesis - Vibrio natriegens	150	-1.68697	0.0253488	PN96_RS00740	PN96_RS00740	PN96_00725	tRNA-Phe	-0.0466073		0.494536
Lys	vna00970	Aminoacyl-tRNA biosynthesis - Vibrio natriegens	150	-1.68697	0.0253488	PN96_RS20580	PN96_RS20580	PN96_20305	tRNA-Cys	-0.0470425		0.708792
Lys	vna00970	Aminoacyl-tRNA biosynthesis - Vibrio natriegens	150	-1.68697	0.0253488	PN96_RS14305	PN96_RS14305	PN96_14105	tRNA-Glu	-0.047662		0.58224
Lys	vna00970	Aminoacyl-tRNA biosynthesis - Vibrio natriegens	150	-1.68697	0.0253488	PN96_RS00720	PN96_RS00720	PN96_00705	tRNA-Asn	-0.0480021		0.794316
Lys	vna00970	Aminoacyl-tRNA biosynthesis - Vibrio natriegens	150	-1.68697	0.0253488	asnS	PN96_RS04270	PN96_04220	asparagine--tRNA ligase	-0.048012		0.834281
Lys	vna00970	Aminoacyl-tRNA biosynthesis - Vibrio natriegens	150	-1.68697	0.0253488	PN96_RS09985	PN96_RS09985	PN96_09850	tRNA-Gln	-0.0485637		0.793189
Lys	vna00970	Aminoacyl-tRNA biosynthesis - Vibrio natriegens	150	-1.68697	0.0253488	PN96_RS00230	PN96_RS00230	PN96_00230	tRNA-Ala	-0.0504364		0.702937
Lys	vna00970	Aminoacyl-tRNA biosynthesis - Vibrio natriegens	150	-1.68697	0.0253488	PN96_RS03325	PN96_RS03325	PN96_03275	tRNA-Asn	-0.0508416		0.496306
Lys	vna00970	Aminoacyl-tRNA biosynthesis - Vibrio natriegens	150	-1.68697	0.0253488	PN96_RS10860	PN96_RS10860	PN96_10710	tRNA-Glu	-0.0512077		0.574839
Lys	vna00970	Aminoacyl-tRNA biosynthesis - Vibrio natriegens	150	-1.68697	0.0253488	PN96_RS01225	PN96_RS01225	PN96_01195	tRNA-Arg	-0.0537039		0.771925
Lys	vna00970	Aminoacyl-tRNA biosynthesis - Vibrio natriegens	150	-1.68697	0.0253488	PN96_RS00015	PN96_RS00015	PN96_00015	tRNA-Lys	-0.0538672		0.499388
Lys	vna00970	Aminoacyl-tRNA biosynthesis - Vibrio natriegens	150	-1.68697	0.0253488	PN96_RS13310	PN96_RS13310	PN96_13135	tRNA-Arg	-0.0539611		0.421024
Lys	vna00970	Aminoacyl-tRNA biosynthesis - Vibrio natriegens	150	-1.68697	0.0253488	PN96_RS13390	PN96_RS13390	PN96_13215	tRNA-Glu	-0.0574436		0.751948
Lys	vna00970	Aminoacyl-tRNA biosynthesis - Vibrio natriegens	150	-1.68697	0.0253488	PN96_RS01230	PN96_RS01230	PN96_01200	tRNA-Arg	-0.0590588		0.723073
Lys	vna00970	Aminoacyl-tRNA biosynthesis - Vibrio natriegens	150	-1.68697	0.0253488	PN96_RS00755	PN96_RS00755	PN96_00740	tRNA-Phe	-0.0607466		0.588405
Lys	vna00970	Aminoacyl-tRNA biosynthesis - Vibrio natriegens	150	-1.68697	0.0253488	argS	PN96_RS09335	PN96_09220	arginine--tRNA ligase	-0.0610869		0.764929
Lys	vna00970	Aminoacyl-tRNA biosynthesis - Vibrio natriegens	150	-1.68697	0.0253488	PN96_RS14020	PN96_RS14020	PN96_13835	tRNA-Asp	-0.0611706		0.46146
Lys	vna00970	Aminoacyl-tRNA biosynthesis - Vibrio natriegens	150	-1.68697	0.0253488	PN96_RS09965	PN96_RS09965	PN96_09830	tRNA-Leu	-0.0630367		0.717078
Lys	vna00970	Aminoacyl-tRNA biosynthesis - Vibrio natriegens	150	-1.68697	0.0253488	PN96_RS14680	PN96_RS14680	PN96_14480	tRNA-Met	-0.0641315		0.311074
Lys	vna00970	Aminoacyl-tRNA biosynthesis - Vibrio natriegens	150	-1.68697	0.0253488	PN96_RS00690	PN96_RS00690	PN96_00675	tRNA-Ala	-0.067053		0.696637
Lys	vna00970	Aminoacyl-tRNA biosynthesis - Vibrio natriegens	150	-1.68697	0.0253488	PN96_RS09950	PN96_RS09950	PN96_09815	tRNA-Met	-0.0674201		0.767469
Lys	vna00970	Aminoacyl-tRNA biosynthesis - Vibrio natriegens	150	-1.68697	0.0253488	PN96_RS04045	PN96_RS04045	PN96_04000	tRNA-Gly	-0.0678421		0.67999
Lys	vna00970	Aminoacyl-tRNA biosynthesis - Vibrio natriegens	150	-1.68697	0.0253488	PN96_RS06745	PN96_RS06745	PN96_06650	tRNA-Val	-0.0689695		0.253625
Lys	vna00970	Aminoacyl-tRNA biosynthesis - Vibrio natriegens	150	-1.68697	0.0253488	PN96_RS00075	PN96_RS00075	PN96_00075	tRNA-Gly	-0.0698625		0.541865
Lys	vna00970	Aminoacyl-tRNA biosynthesis - Vibrio natriegens	150	-1.68697	0.0253488	PN96_RS08965	PN96_RS08965	PN96_08850	tRNA-Tyr	-0.0715017		0.443761
Lys	vna00970	Aminoacyl-tRNA biosynthesis - Vibrio natriegens	150	-1.68697	0.0253488	PN96_RS04055	PN96_RS04055	PN96_04010	tRNA-Gly	-0.0721332		0.611298
Lys	vna00970	Aminoacyl-tRNA biosynthesis - Vibrio natriegens	150	-1.68697	0.0253488	PN96_RS00765	PN96_RS00765	PN96_00750	tRNA-Asn	-0.0722023		0.474198
Lys	vna00970	Aminoacyl-tRNA biosynthesis - Vibrio natriegens	150	-1.68697	0.0253488	PN96_RS20505	PN96_RS20505	PN96_20230	tRNA-Cys	-0.0733103		0.42685
Lys	vna00970	Aminoacyl-tRNA biosynthesis - Vibrio natriegens	150	-1.68697	0.0253488	PN96_RS09905	PN96_RS09905	PN96_09770	tRNA-Met	-0.0734086		0.705094
Lys	vna00970	Aminoacyl-tRNA biosynthesis - Vibrio natriegens	150	-1.68697	0.0253488	PN96_RS13825	PN96_RS13825	PN96_13645	tRNA-Trp	-0.0755218		0.589254
Lys	vna00970	Aminoacyl-tRNA biosynthesis - Vibrio natriegens	150	-1.68697	0.0253488	PN96_RS09970	PN96_RS09970	PN96_09835	tRNA-Met	-0.0758931		0.676044
Lys	vna00970	Aminoacyl-tRNA biosynthesis - Vibrio natriegens	150	-1.68697	0.0253488	PN96_RS13300	PN96_RS13300	PN96_13125	tRNA-Pro	-0.0761958		0.710273
Lys	vna00970	Aminoacyl-tRNA biosynthesis - Vibrio natriegens	150	-1.68697	0.0253488	PN96_RS02225	PN96_RS02225	PN96_02195	proline--tRNA ligase	-0.0788563		0.693128
Lys	vna00970	Aminoacyl-tRNA biosynthesis - Vibrio natriegens	150	-1.68697	0.0253488	PN96_RS00770	PN96_RS00770	PN96_00755	tRNA-Phe	-0.0790474		0.418487
Lys	vna00970	Aminoacyl-tRNA biosynthesis - Vibrio natriegens	150	-1.68697	0.0253488	PN96_RS09975	PN96_RS09975	PN96_09840	tRNA-Leu	-0.0795123		0.633187
Lys	vna00970	Aminoacyl-tRNA biosynthesis - Vibrio natriegens	150	-1.68697	0.0253488	PN96_RS09960	PN96_RS09960	PN96_09825	tRNA-Gln	-0.0801653		0.682931
Lys	vna00970	Aminoacyl-tRNA biosynthesis - Vibrio natriegens	150	-1.68697	0.0253488	PN96_RS10590	PN96_RS10590	PN96_10445	metal-dependent hydrolase	-0.0803593		0.693128
Lys	vna00970	Aminoacyl-tRNA biosynthesis - Vibrio natriegens	150	-1.68697	0.0253488	PN96_RS09955	PN96_RS09955	PN96_09820	tRNA-Leu	-0.0837039		0.648887
Lys	vna00970	Aminoacyl-tRNA biosynthesis - Vibrio natriegens	150	-1.68697	0.0253488	PN96_RS09920	PN96_RS09920	PN96_09785	tRNA-Gln	-0.0868684		0.664211
Lys	vna00970	Aminoacyl-tRNA biosynthesis - Vibrio natriegens	150	-1.68697	0.0253488	gltX	PN96_RS09775	PN96_09645	glutamate--tRNA ligase	-0.0886942		0.692431
Lys	vna00970	Aminoacyl-tRNA biosynthesis - Vibrio natriegens	150	-1.68697	0.0253488	glyQ	PN96_RS13455	PN96_13280	glycine--tRNA ligase subunit alpha	-0.0932663		0.634173
Lys	vna00970	Aminoacyl-tRNA biosynthesis - Vibrio natriegens	150	-1.68697	0.0253488	PN96_RS17145	PN96_RS17145	PN96_16930	tRNA-Leu	-0.0935659		0.573327
Lys	vna00970	Aminoacyl-tRNA biosynthesis - Vibrio natriegens	150	-1.68697	0.0253488	PN96_RS10840	PN96_RS10840	PN96_10695	tRNA-Asp	-0.0971392		0.553515
Lys	vna00970	Aminoacyl-tRNA biosynthesis - Vibrio natriegens	150	-1.68697	0.0253488	PN96_RS08970	PN96_RS08970	PN96_08855	tRNA-Tyr	-0.102776		0.427836
Lys	vna00970	Aminoacyl-tRNA biosynthesis - Vibrio natriegens	150	-1.68697	0.0253488	PN96_RS09940	PN96_RS09940	PN96_09805	tRNA-Gln	-0.105754		0.577768
Lys	vna00970	Aminoacyl-tRNA biosynthesis - Vibrio natriegens	150	-1.68697	0.0253488	PN96_RS00615	PN96_RS00615	PN96_00605	valine--tRNA ligase	-0.108602		0.5385
Lys	vna00970	Aminoacyl-tRNA biosynthesis - Vibrio natriegens	150	-1.68697	0.0253488	PN96_RS14325	PN96_RS14325	PN96_14125	tRNA-Ile	-0.111821		0.497536
Lys	vna00970	Aminoacyl-tRNA biosynthesis - Vibrio natriegens	150	-1.68697	0.0253488	PN96_RS13820	PN96_RS13820	PN96_13640	tRNA-Asp	-0.11434		0.468957
Lys	vna00970	Aminoacyl-tRNA biosynthesis - Vibrio natriegens	150	-1.68697	0.0253488	PN96_RS00705	PN96_RS00705	PN96_00690	tRNA-Thr	-0.116333		0.249637
Lys	vna00970	Aminoacyl-tRNA biosynthesis - Vibrio natriegens	150	-1.68697	0.0253488	PN96_RS13800	PN96_RS13800	PN96_13620	tRNA-Ala	-0.117635		0.511075
Lys	vna00970	Aminoacyl-tRNA biosynthesis - Vibrio natriegens	150	-1.68697	0.0253488	PN96_RS09930	PN96_RS09930	PN96_09795	tRNA-Gln	-0.119717		0.548824
Lys	vna00970	Aminoacyl-tRNA biosynthesis - Vibrio natriegens	150	-1.68697	0.0253488	PN96_RS04040	PN96_RS04040	PN96_03995	tRNA-Cys	-0.122068		0.517833
Lys	vna00970	Aminoacyl-tRNA biosynthesis - Vibrio natriegens	150	-1.68697	0.0253488	PN96_RS00070	PN96_RS00070	PN96_00070	tRNA-Tyr	-0.124589		0.511697
Lys	vna00970	Aminoacyl-tRNA biosynthesis - Vibrio natriegens	150	-1.68697	0.0253488	PN96_RS00020	PN96_RS00020	PN96_00020	tRNA-Val	-0.130919		0.511747
Lys	vna00970	Aminoacyl-tRNA biosynthesis - Vibrio natriegens	150	-1.68697	0.0253488	PN96_RS13305	PN96_RS13305	PN96_13130	tRNA-His	-0.142959		0.476332
Lys	vna00970	Aminoacyl-tRNA biosynthesis - Vibrio natriegens	150	-1.68697	0.0253488	PN96_RS13380	PN96_RS13380	PN96_13205	tRNA-Val	-0.150747		0.466044
Lys	vna00970	Aminoacyl-tRNA biosynthesis - Vibrio natriegens	150	-1.68697	0.0253488	PN96_RS13290	PN96_RS13290	PN96_13115	tRNA-Pro	-0.151562		0.315853
Lys	vna00970	Aminoacyl-tRNA biosynthesis - Vibrio natriegens	150	-1.68697	0.0253488	PN96_RS20530	PN96_RS20530	PN96_20255	tRNA-Leu	-0.159372		0.425273
Lys	vna00970	Aminoacyl-tRNA biosynthesis - Vibrio natriegens	150	-1.68697	0.0253488	PN96_RS14670	PN96_RS14670	PN96_14470	tRNA-Met	-0.159893		0.394391
Lys	vna00970	Aminoacyl-tRNA biosynthesis - Vibrio natriegens	150	-1.68697	0.0253488	PN96_RS14705	PN96_RS14705	PN96_14505	tRNA-Gly	-0.169733		0.399302
Lys	vna00970	Aminoacyl-tRNA biosynthesis - Vibrio natriegens	150	-1.68697	0.0253488	PN96_RS09900	PN96_RS09900	PN96_09765	tRNA-Gln	-0.170844		0.386669
Lys	vna00970	Aminoacyl-tRNA biosynthesis - Vibrio natriegens	150	-1.68697	0.0253488	PN96_RS00730	PN96_RS00730	PN96_00715	tRNA-Asn	-0.197155		0.229553
Lys	vna00970	Aminoacyl-tRNA biosynthesis - Vibrio natriegens	150	-1.68697	0.0253488	PN96_RS00685	PN96_RS00685	PN96_00670	tRNA-Ile	-0.229819		0.259252
Lys	vna00970	Aminoacyl-tRNA biosynthesis - Vibrio natriegens	150	-1.68697	0.0253488	PN96_RS08955	PN96_RS08955	PN96_08840	tRNA-Tyr	-0.34481		0.154065
Lys	vna00970	Aminoacyl-tRNA biosynthesis - Vibrio natriegens	150	-1.68697	0.0253488	PN96_RS06740	PN96_RS06740	PN96_06645	tRNA-Val	-0.39185		0.172242
Lys	vna00970	Aminoacyl-tRNA biosynthesis - Vibrio natriegens	150	-1.68697	0.0253488	PN96_RS16950	PN96_RS16950	PN96_16735	tRNA-Glu	-0.418179		0.109631
Lys	vna00970	Aminoacyl-tRNA biosynthesis - Vibrio natriegens	150	-1.68697	0.0253488	PN96_RS08960	PN96_RS08960	PN96_08845	tRNA-Tyr	-0.530295		0.11471
Lys	vna00970	Aminoacyl-tRNA biosynthesis - Vibrio natriegens	150	-1.68697	0.0253488	PN96_RS08155	PN96_RS08155	PN96_08050	tRNA-Ser	-0.854351	*	0.0397709
Lys	vna00270	Cysteine and methionine metabolism - Vibrio natriegens	38	-1.9038	0.0479255	asd2	PN96_RS02955	PN96_02900	aspartate-semialdehyde dehydrogenase	-0.0880959		0.633535
Lys	vna00270	Cysteine and methionine metabolism - Vibrio natriegens	38	-1.9038	0.0479255	metK	PN96_RS00900	PN96_00880	methionine adenosyltransferase	-0.0909072		0.652232
Lys	vna00270	Cysteine and methionine metabolism - Vibrio natriegens	38	-1.9038	0.0479255	PN96_RS08935	PN96_RS08935	PN96_08820	PLP-dependent cysteine synthase family protein	-0.101652		0.513477
Lys	vna00270	Cysteine and methionine metabolism - Vibrio natriegens	38	-1.9038	0.0479255	PN96_RS10515	PN96_RS10515	PN96_10370	O-acetylhomoserine aminocarboxypropyltransferase/cysteine synthase	-0.102584		0.610648
Lys	vna00270	Cysteine and methionine metabolism - Vibrio natriegens	38	-1.9038	0.0479255	PN96_RS04280	PN96_RS04280	PN96_04230	L-serine ammonia-lyase	-0.116946		0.561581
Lys	vna00270	Cysteine and methionine metabolism - Vibrio natriegens	38	-1.9038	0.0479255	aspC1	PN96_RS04245	PN96_04195	amino acid aminotransferase	-0.143981		0.461235
Lys	vna00270	Cysteine and methionine metabolism - Vibrio natriegens	38	-1.9038	0.0479255	cysK	PN96_RS09630	PN96_09510	cysteine synthase A	-0.184521		0.365154
Lys	vna00270	Cysteine and methionine metabolism - Vibrio natriegens	38	-1.9038	0.0479255	PN96_RS18435	PN96_RS18435	PN96_18185	rhodanese-like domain-containing protein	-0.186701		0.280993
Lys	vna00270	Cysteine and methionine metabolism - Vibrio natriegens	38	-1.9038	0.0479255	luxS	PN96_RS01275	PN96_01245	S-ribosylhomocysteine lyase	-0.255331		0.232637
Lys	vna00270	Cysteine and methionine metabolism - Vibrio natriegens	38	-1.9038	0.0479255	mdh	PN96_RS11855	PN96_11695	malate dehydrogenase	-0.292846		0.142909
Lys	vna00270	Cysteine and methionine metabolism - Vibrio natriegens	38	-1.9038	0.0479255	lysC1	PN96_RS00270	PN96_00270	lysine-sensitive aspartokinase 3	-3.96334	*	1.14091e-204
Thr	vna00260	Glycine, serine and threonine metabolism - Vibrio natriegens	57	2.09613	3.57519e-05	PN96_RS15595	PN96_RS15595	PN96_15385	glycine C-acetyltransferase	8.09946	*	0
Thr	vna00260	Glycine, serine and threonine metabolism - Vibrio natriegens	57	2.09613	3.57519e-05	tdh	PN96_RS15590	PN96_15380	L-threonine 3-dehydrogenase	7.95679	*	0
Thr	vna00260	Glycine, serine and threonine metabolism - Vibrio natriegens	57	2.09613	3.57519e-05	PN96_RS22495	PN96_RS22495	PN96_22190	hybrid-cluster NAD(P)-dependent oxidoreductase	2.83215	*	2.13457e-15
Thr	vna00260	Glycine, serine and threonine metabolism - Vibrio natriegens	57	2.09613	3.57519e-05	gcvP	PN96_RS21250	PN96_20960	aminomethyl-transferring glycine dehydrogenase	2.3729	*	2.77409e-10
Thr	vna00260	Glycine, serine and threonine metabolism - Vibrio natriegens	57	2.09613	3.57519e-05	glyA	PN96_RS22490	PN96_22185	serine hydroxymethyltransferase	2.16085	*	1.01334e-10
Thr	vna00260	Glycine, serine and threonine metabolism - Vibrio natriegens	57	2.09613	3.57519e-05	PN96_RS22485	PN96_RS22485	PN96_22180	sarcosine oxidase subunit beta family protein	1.92465	*	1.44344e-09
Thr	vna00260	Glycine, serine and threonine metabolism - Vibrio natriegens	57	2.09613	3.57519e-05	gcvT	PN96_RS21230	PN96_20940	glycine cleavage system aminomethyltransferase GcvT	1.86874	*	1.02727e-13
Thr	vna00260	Glycine, serine and threonine metabolism - Vibrio natriegens	57	2.09613	3.57519e-05	gcvH	PN96_RS21245	PN96_20955	glycine cleavage system protein GcvH	1.85132	*	3.00077e-11
Thr	vna00260	Glycine, serine and threonine metabolism - Vibrio natriegens	57	2.09613	3.57519e-05	metL	PN96_RS14980	PN96_14770	bifunctional aspartate kinase/homoserine dehydrogenase II	1.75273	*	0.00126963
Thr	vna00260	Glycine, serine and threonine metabolism - Vibrio natriegens	57	2.09613	3.57519e-05	PN96_RS21240	PN96_RS21240	PN96_20950	serine hydroxymethyltransferase	1.61094	*	7.99644e-08
Thr	vna00260	Glycine, serine and threonine metabolism - Vibrio natriegens	57	2.09613	3.57519e-05	PN96_RS22660	PN96_RS22660	PN96_22345	electron transfer flavoprotein subunit beta	1.2734	*	0.00959962
Thr	vna00260	Glycine, serine and threonine metabolism - Vibrio natriegens	57	2.09613	3.57519e-05	PN96_RS22475	PN96_RS22475	PN96_22170	sarcosine oxidase subunit alpha	1.1853	*	6.86023e-09
Thr	vna00260	Glycine, serine and threonine metabolism - Vibrio natriegens	57	2.09613	3.57519e-05	dgcA	PN96_RS22675	PN96_22360	dimethylglycine demethylation protein DgcA	1.09475	*	2.2024e-05
Thr	vna00260	Glycine, serine and threonine metabolism - Vibrio natriegens	57	2.09613	3.57519e-05	PN96_RS22500	PN96_RS22500	PN96_22195	aromatic ring-hydroxylating dioxygenase subunit alpha	0.921304	*	8.09035e-07
Thr	vna00260	Glycine, serine and threonine metabolism - Vibrio natriegens	57	2.09613	3.57519e-05	PN96_RS22470	PN96_RS22470	PN96_22165	sarcosine oxidase subunit gamma family protein	0.863713	*	0.0011943
Thr	vna00260	Glycine, serine and threonine metabolism - Vibrio natriegens	57	2.09613	3.57519e-05	PN96_RS22665	PN96_RS22665	PN96_22350	electron transfer flavoprotein subunit alpha/FixB family protein	0.765814	*	0.0130838
Thr	vna00260	Glycine, serine and threonine metabolism - Vibrio natriegens	57	2.09613	3.57519e-05	PN96_RS04280	PN96_RS04280	PN96_04230	L-serine ammonia-lyase	0.518025	*	0.00609619
Thr	vna00260	Glycine, serine and threonine metabolism - Vibrio natriegens	57	2.09613	3.57519e-05	PN96_RS07440	PN96_RS07440	PN96_07340	D-serine ammonia-lyase	0.496316	*	0.00108105
Thr	vna00260	Glycine, serine and threonine metabolism - Vibrio natriegens	57	2.09613	3.57519e-05	trpB	PN96_RS03955	PN96_03910	tryptophan synthase subunit beta	0.430408		0.0502312
Thr	vna00260	Glycine, serine and threonine metabolism - Vibrio natriegens	57	2.09613	3.57519e-05	PN96_RS22460	PN96_RS22460	PN96_22155	L-serine ammonia-lyase	0.391249		0.0976529
Thr	vna00260	Glycine, serine and threonine metabolism - Vibrio natriegens	57	2.09613	3.57519e-05	PN96_RS22480	PN96_RS22480	PN96_22175	sarcosine oxidase subunit delta	0.377128		0.300148
Thr	vna00260	Glycine, serine and threonine metabolism - Vibrio natriegens	57	2.09613	3.57519e-05	PN96_RS17365	PN96_RS17365	PN96_17145	L-serine ammonia-lyase	0.354619	*	0.0243528
Thr	vna00564	Glycerophospholipid metabolism - Vibrio natriegens	19	1.86913	0.0336115	PN96_RS17460	PN96_RS17460	PN96_17240	ethanolamine ammonia-lyase subunit EutB	6.08904	*	7.77903e-35
Thr	vna00564	Glycerophospholipid metabolism - Vibrio natriegens	19	1.86913	0.0336115	eutC	PN96_RS17465	PN96_17245	ethanolamine ammonia-lyase subunit EutC	5.20176	*	1.16168e-41
Thr	vna00564	Glycerophospholipid metabolism - Vibrio natriegens	19	1.86913	0.0336115	glpD	PN96_RS01970	PN96_01945	glycerol-3-phosphate dehydrogenase	0.854487	*	1.83267e-05
Thr	vna02040	Flagellar assembly - Vibrio natriegens	50	1.78896	0.0336115	fliJ	PN96_RS02660	PN96_02620	flagellar export protein FliJ	1.39021	*	2.32774e-08
Thr	vna02040	Flagellar assembly - Vibrio natriegens	50	1.78896	0.0336115	fliI	PN96_RS02655	PN96_02615	flagellar protein export ATPase FliI	1.08543	*	4.15522e-07
Thr	vna02040	Flagellar assembly - Vibrio natriegens	50	1.78896	0.0336115	fliP	PN96_RS02690	PN96_02650	flagellar type III secretion system pore protein FliP	1.04606	*	9.08207e-06
Thr	vna02040	Flagellar assembly - Vibrio natriegens	50	1.78896	0.0336115	fliG	PN96_RS02645	PN96_02605	flagellar motor switch protein FliG	0.949577	*	5.10539e-06
Thr	vna02040	Flagellar assembly - Vibrio natriegens	50	1.78896	0.0336115	fliQ	PN96_RS02695	PN96_02655	flagellar biosynthesis protein FliQ	0.875775	*	0.00116819
Thr	vna02040	Flagellar assembly - Vibrio natriegens	50	1.78896	0.0336115	fliH	PN96_RS02650	PN96_02610	flagellar assembly protein FliH	0.86554	*	0.000385954
Thr	vna02040	Flagellar assembly - Vibrio natriegens	50	1.78896	0.0336115	PN96_RS02725	PN96_RS02725	PN96_02685	RNA polymerase sigma factor FliA	0.799479	*	1.69217e-05
Thr	vna02040	Flagellar assembly - Vibrio natriegens	50	1.78896	0.0336115	fliO	PN96_RS02685	PN96_02645	flagellar biosynthetic protein FliO	0.78245	*	0.0011943
Thr	vna02040	Flagellar assembly - Vibrio natriegens	50	1.78896	0.0336115	fliL	PN96_RS02670	PN96_02630	flagellar basal body-associated protein FliL	0.778056	*	0.000617864
Thr	vna02040	Flagellar assembly - Vibrio natriegens	50	1.78896	0.0336115	fliN	PN96_RS02680	PN96_02640	flagellar motor switch protein FliN	0.775587	*	0.023922
Thr	vna02040	Flagellar assembly - Vibrio natriegens	50	1.78896	0.0336115	fliF	PN96_RS02640	PN96_02600	flagellar basal-body MS-ring/collar protein FliF	0.762262	*	0.000869366
Thr	vna02040	Flagellar assembly - Vibrio natriegens	50	1.78896	0.0336115	PN96_RS02665	PN96_RS02665	PN96_02625	flagellar hook-length control protein FliK	0.699079	*	0.000796323
Thr	vna02040	Flagellar assembly - Vibrio natriegens	50	1.78896	0.0336115	flhA	PN96_RS02710	PN96_02670	flagellar biosynthesis protein FlhA	0.634908	*	0.0118797
Thr	vna02040	Flagellar assembly - Vibrio natriegens	50	1.78896	0.0336115	fliM	PN96_RS02675	PN96_02635	flagellar motor switch protein FliM	0.634576	*	0.0044452
Thr	vna02040	Flagellar assembly - Vibrio natriegens	50	1.78896	0.0336115	fliE	PN96_RS02635	PN96_02595	flagellar hook-basal body complex protein FliE	0.632271		0.0551937
Thr	vna02040	Flagellar assembly - Vibrio natriegens	50	1.78896	0.0336115	PN96_RS02630	PN96_RS02630	PN96_02590	sigma-54 dependent transcriptional regulator	0.580466	*	0.0089861
Thr	vna02040	Flagellar assembly - Vibrio natriegens	50	1.78896	0.0336115	fliR	PN96_RS02700	PN96_02660	flagellar biosynthetic protein FliR	0.556818	*	0.0390295
Thr	vna02040	Flagellar assembly - Vibrio natriegens	50	1.78896	0.0336115	flhB	PN96_RS02705	PN96_02665	flagellar biosynthesis protein FlhB	0.424437		0.119055

## Sheet: Table S6
Table S6: Mutations identified by whole-genome sequencing of the here used Vibrio natriegens ∆dns strain.
Chromosome	Position on chromosome	Total position	ID	Reference	Sample	Quality	FILTER	INFO	FORMAT	wgs	Gene name	Locus tag	Product (prediction)	Position in gene	strand	Effect of mutation	Depth
1	223526	223526	.	A	T	225.417	PASS	DP=238;VDB=0.983651;SGB=-0.693147;MQSBZ=-0.0321617;MQ0F=0;AC=1;AN=1;DP4=0,0,158,77;MQ=19	GT:PL:AD	1:255,0:0,235	rpoS	PN96_RS01145	RNA polymerase sigma factor RpoS	368	+	N123I	238
1	710584	710584	.	T	TG	228.383	PASS	INDEL;IDV=203;IMF=0.890351;DP=228;VDB=0.930981;SGB=-0.693147;RPBZ=1.62218;MQBZ=-0.471394;MQSBZ=1.22213;BQBZ=-2.60401;SCBZ=-8.46163;MQ0F=0;AC=1;AN=1;DP4=16,9,122,81;MQ=38	GT:PL:AD	1:255,0:25,203	oppB	PN96_RS03380	oligopeptide ABC transporter permease OppB	537	+	frameshift	228
1	1005849	1005849	.	T	A	225.417	PASS	DP=228;VDB=0.99996;SGB=-0.693147;MQSBZ=-0.96801;MQ0F=0;AC=1;AN=1;DP4=0,0,84,138;MQ=19	GT:PL:AD	1:255,0:0,222							228
1	1692776	1692776	.	G	T	222.417	PASS	DP=228;VDB=0.0951814;SGB=-0.693147;MQSBZ=-0.107649;MQ0F=0;AC=1;AN=1;DP4=0,0,146,77;MQ=19	GT:PL:AD	1:252,0:0,223		PN96_RS07860	EAL domain-containing protein	77	+	R26L	228
1	1957840	1957840	.	A	G	225.417	PASS	DP=239;VDB=0.00877815;SGB=-0.693147;MQSBZ=0.348966;MQ0F=0;AC=1;AN=1;DP4=0,0,120,117;MQ=19	GT:PL:AD	1:255,0:0,237		PN96_RS09045	anti-phage deoxyguanosine triphosphatase	733	+	I245V	239
1	2332412	2332412	.	C	T	225.417	PASS	DP=242;VDB=0.8505;SGB=-0.693147;MQSBZ=-1.01734;MQ0F=0;AC=1;AN=1;DP4=0,0,134,107;MQ=19	GT:PL:AD	1:255,0:0,241		PN96_RS10830	DUF1904 domain-containing protein	72	-	synonymous	242
2	134	3248157	.	A	AC	225.417	PASS	INDEL;IDV=216;IMF=1;DP=216;VDB=0.958994;SGB=-0.693147;MQSBZ=0.202378;BQBZ=-2.12081;MQ0F=0;AC=1;AN=1;DP4=0,0,164,52;MQ=38	GT:PL:AD	1:255,0:0,216							216
2	162	3248185	.	A	AC	225.417	PASS	INDEL;IDV=184;IMF=1;DP=184;VDB=0.000307251;SGB=-0.693147;MQSBZ=-1.21082;BQBZ=-2.94953;MQ0F=0;AC=1;AN=1;DP4=0,0,136,46;MQ=39	GT:PL:AD	1:255,0:0,182							184
2	359	3248382	.	G	GA	228.373	PASS	INDEL;IDV=182;IMF=0.842593;DP=216;VDB=9.69517e-08;SGB=-0.693147;RPBZ=7.10403;MQBZ=1.20204;MQSBZ=0.385882;BQBZ=-3.28797;SCBZ=-13.8819;MQ0F=0;AC=1;AN=1;DP4=4,30,112,70;MQ=38	GT:PL:AD	1:255,0:34,182							216
2	412	3248435	.	G	GA	228.406	PASS	INDEL;IDV=237;IMF=0.955645;DP=248;VDB=1.50967e-17;SGB=-0.693147;RPBZ=1.5332;MQBZ=-0.88887;MQSBZ=-0.105604;BQBZ=-3.61829;SCBZ=-9.34031;MQ0F=0;AC=1;AN=1;DP4=1,7,117,120;MQ=38	GT:PL:AD	1:255,0:8,237							248
2	544	3248567	.	C	CT	228.282	PASS	INDEL;IDV=182;IMF=0.739837;DP=246;VDB=0.699502;SGB=-0.693147;RPBZ=-2.61021;MQBZ=-0.635663;MQSBZ=0.0649758;BQBZ=-3.71054;SCBZ=-7.63233;MQ0F=0;AC=1;AN=1;DP4=45,16,100,82;MQ=38	GT:PL:AD	1:255,0:61,182		PN96_RS15190	undecaprenyl-phosphate glucose phosphotransferase	44	+	frameshift	246
2	1141	3249164	.	G	GC	228.411	PASS	INDEL;IDV=235;IMF=0.951417;DP=247;VDB=0.998991;SGB=-0.693147;RPBZ=-5.84554;MQBZ=0.395352;MQSBZ=-1.51622;BQBZ=-2.33372;SCBZ=-11.3557;MQ0F=0;AC=1;AN=1;DP4=6,6,130,105;MQ=38	GT:PL:AD	1:255,0:12,235		PN96_RS15190	undecaprenyl-phosphate glucose phosphotransferase	641	+	frameshift	247
2	1061102	4309125	.	C	G	225.417	PASS	DP=238;VDB=0.00859221;SGB=-0.693147;MQSBZ=1.57859;MQ0F=0;AC=1;AN=1;DP4=0,0,125,110;MQ=19	GT:PL:AD	1:255,0:0,235		PN96_RS19820	GntR family transcriptional regulator	89	-	R30P	238
Parameters of WGS and analysis
Strain:	Vibrio natriegens Δdns (Stukenberg et al. 2021)
Sequencing:	Library preparation	ILL DNA Library Prep Tagmentation LV (w/o Purif); ILL DNA Library Prep Tagmentation MV
	Fragment size (library)	525
	Sequencing machine/protocol	Illumina NovaSeq 6000
		NovaSeq S4 v1.5 4XP (200cyc)
		paired-end
	# of reads	15190986
	Read length	100
	Average Phred Score	35.67
Alignment	Algorithm	Rsubread
	Reference genome; assembly:	ASM145625v1; GCF_001456255.1
	% mapped	0.997
	Parameters	type = "dna", rest default
Variant calling	Algorithm	bcftools mpileup
		Indels normalized using "norm"
		low-quality alignments filtered out (QUAL<20)

## Sheet: Table S7
Table S7: Differentially expressed genes for different NaCl concentrations in M9 medium (LFC>=2, padj<0.05). Raw data was taken from Shin et al, 2024.
The data was accessed from https://www.ncbi.nlm.nih.gov/bioproject/PRJNA1049023. The dataset was analyzed the same way as the here tested amino acid supplementations.
Differentially expressed in NaCl concentration [mM]:	gene_id	baseMean	log2FoldChange	lfcSE	pvalue	padj	product	old_locus_tag
0	PN96_RS00100	2586.77	2.28676	0.266767	8.74604e-19	2.74511e-17	50S ribosomal protein L11	PN96_00100
0	PN96_RS00110	9317.53	2.01521	0.203604	4.37528e-24	2.23973e-22	50S ribosomal protein L10	PN96_00110
0	PN96_RS00270	4045.57	3.37241	0.321278	4.9445e-27	3.12667e-25	lysine-sensitive aspartokinase 3	PN96_00270
0	PN96_RS00660	836.456	3.23465	0.273146	9.9485e-34	8.91219e-32	bile acid:sodium symporter family protein	PN96_00650
0	PN96_RS00895	205.991	-2.04286	0.282439	5.66929e-14	1.03736e-12	DUF2189 domain-containing protein	PN96_00875
0	PN96_RS00945	679.011	2.10182	0.270834	9.0061e-16	2.02755e-14	oxidative stress defense protein	PN96_00925
0	PN96_RS01380	1724.64	-2.68511	0.210247	2.25416e-38	2.7694e-36	LuxR/HapR/OpaR family quorum-sensing transcriptional regulator	PN96_01350
0	PN96_RS01620	5372.67	2.54179	1.0211	0.000726631	0.00262344	porin	PN96_01590
0	PN96_RS01670	591.181	2.29881	0.298949	1.38481e-15	3.02268e-14	ribosome maturation factor RimP	PN96_01640
0	PN96_RS01695	2290.79	2.66321	0.311839	7.98278e-19	2.52397e-17	30S ribosomal protein S15	PN96_01665
0	PN96_RS02100	482.414	-4.27145	0.326757	1.46077e-40	1.84744e-38	LON peptidase substrate-binding domain-containing protein	PN96_02070
0	PN96_RS02105	991.873	-3.76691	0.228497	2.81566e-62	8.07156e-60	DUF4397 domain-containing protein	PN96_02075
0	PN96_RS02110	757.37	-3.80125	0.288223	4.53399e-41	6.09255e-39	RNA polymerase sigma factor	PN96_02080
0	PN96_RS02115	869.771	-4.03941	0.304027	8.47142e-42	1.25611e-39	ChrR family anti-sigma-E factor	PN96_02085
0	PN96_RS02235	9800.21	-7.17836	0.2272	5.52748e-220	1.18841e-216	type B 50S ribosomal protein L31	PN96_02205
0	PN96_RS02240	13965.6	-6.99192	0.217163	7.35556e-229	3.16289e-225	type B 50S ribosomal protein L36
0	PN96_RS02245	18933.3	-5.74055	0.227677	7.25753e-141	1.04025e-137	AbgT family transporter	PN96_02210
0	PN96_RS02300	10228.3	2.09807	0.249303	4.51731e-18	1.31246e-16	30S ribosomal protein S2	PN96_02260
0	PN96_RS02410	1775.63	2.11685	0.277138	2.45278e-15	5.24725e-14	LysM peptidoglycan-binding domain-containing protein	PN96_02370
0	PN96_RS02475	454.299	2.13761	0.255107	6.40214e-18	1.81113e-16	uracil-xanthine permease family protein	PN96_02435
0	PN96_RS02585	355.726	-2.24175	0.451262	7.80589e-08	6.4056e-07	flagellin	PN96_02545
0	PN96_RS02590	1674.86	-2.84808	0.368878	9.97508e-16	2.22243e-14	flagellin	PN96_02550
0	PN96_RS02825	513.111	2.48423	0.300948	8.84949e-18	2.45502e-16	outer membrane protein transport protein	PN96_02785
0	PN96_RS02950	141.378	2.30339	0.270135	1.73784e-18	5.26248e-17	4-phosphoerythronate dehydrogenase	PN96_02895
0	PN96_RS03175	2022.42	2.62597	0.248166	2.65431e-27	1.75593e-25	TonB-dependent siderophore receptor	PN96_03125
0	PN96_RS03180	945.571	2.0128	0.246131	3.19412e-17	8.032e-16	Fe(3+) dicitrate ABC transporter substrate-binding protein	PN96_03130
0	PN96_RS03380	676.97	3.97252	0.366698	1.32597e-28	9.34698e-27	oligopeptide ABC transporter permease OppB	PN96_03330
0	PN96_RS03385	489.242	3.38033	0.392752	3.28429e-19	1.10331e-17	oligopeptide ABC transporter permease OppC	PN96_03335
0	PN96_RS03390	729.914	3.27842	0.385774	1.41087e-18	4.30264e-17	ABC transporter ATP-binding protein	PN96_03340
0	PN96_RS03395	720.074	2.83519	0.416037	7.53942e-13	1.23739e-11	murein tripeptide/oligopeptide ABC transporter ATP binding protein OppF	PN96_03345
0	PN96_RS03610	304.289	3.12518	0.35082	2.6896e-20	1.02348e-18	hypothetical protein	PN96_03560
0	PN96_RS03870	320.42	2.10829	0.235554	4.80207e-20	1.76486e-18	YgiQ family radical SAM protein	PN96_03825
0	PN96_RS03895	65525.2	-2.11366	0.974843	0.00135006	0.00449671	5-methyltetrahydropteroyltriglutamate--homocysteine S-methyltransferase	PN96_03850
0	PN96_RS03910	136.304	3.16681	0.334274	1.84881e-22	8.19578e-21	acyl-CoA thioester hydrolase YciA	PN96_03865
0	PN96_RS03955	1932.56	2.17955	0.373466	3.71116e-10	4.22169e-09	tryptophan synthase subunit beta	PN96_03910
0	PN96_RS03965	1124.41	2.43248	0.422371	4.38722e-10	4.96449e-09	anthranilate phosphoribosyltransferase	PN96_03920
0	PN96_RS03970	780.331	2.99486	0.41378	1.78069e-14	3.43361e-13	aminodeoxychorismate/anthranilate synthase component II	PN96_03925
0	PN96_RS03975	2312.73	2.80601	0.427383	1.41744e-12	2.24908e-11	anthranilate synthase component 1	PN96_03930
0	PN96_RS03980	126.482	3.10294	0.533184	1.8386e-10	2.1601e-09	trp operon leader peptide	PN96_03935
0	PN96_RS03995	158.07	-2.26505	1.4226	0.0034008	0.0101341	calcium-binding protein	PN96_03950
0	PN96_RS04005	484.001	2.26818	0.214199	3.91541e-27	2.55095e-25	HI1450 family dsDNA-mimic protein	PN96_03960
0	PN96_RS04010	864.192	2.70884	0.261458	3.47174e-26	2.045e-24	elongation factor P-like protein YeiP	PN96_03965
0	PN96_RS04065	2777.8	4.39661	0.397562	1.23444e-30	9.82976e-29	pyridoxal phosphate-dependent class III aminotransferase	PN96_04015
0	PN96_RS04070	2966.71	3.56192	0.328603	4.69781e-29	3.38602e-27	carboxynorspermidine synthase	PN96_04020
0	PN96_RS04075	1013.54	4.08083	0.345929	7.78119e-34	7.11896e-32	carboxynorspermidine decarboxylase	PN96_04025
0	PN96_RS23835	100.883	2.4918	0.428715	5.25149e-10	5.91136e-09	hypothetical protein	PN96_04085
0	PN96_RS04140	4577.87	-3.43411	0.270985	6.0902e-38	7.0778e-36	GTP cyclohydrolase II	PN96_04090
0	PN96_RS04185	262.965	2.11611	0.284663	1.10089e-14	2.23293e-13	hypothetical protein	PN96_04135
0	PN96_RS04255	136.343	-2.50861	0.510536	4.7716e-08	4.05492e-07	hypothetical protein	PN96_04205
0	PN96_RS04275	59.4862	2.07085	0.386235	9.65516e-09	9.10464e-08	6-carboxytetrahydropterin synthase QueD	PN96_04225
0	PN96_RS04745	91.8331	-2.04948	0.352431	8.68019e-10	9.49741e-09	chromosome partitioning ATPase	PN96_04660
0	PN96_RS05060	70.0764	2.97978	0.403997	1.36449e-14	2.67913e-13	glutamine synthetase family protein	PN96_04975
0	PN96_RS05065	71.641	2.95915	0.350867	2.7638e-18	8.13995e-17	gamma-glutamyl-gamma-aminobutyrate hydrolase family protein	PN96_04980
0	PN96_RS05075	185.681	2.61038	0.275085	3.59146e-22	1.55993e-20	aldehyde dehydrogenase	PN96_04990
0	PN96_RS05080	80.3324	4.2559	0.473739	6.08804e-20	2.18155e-18	FAD-binding oxidoreductase	PN96_04995
0	PN96_RS05085	100.945	2.31628	0.359396	1.03824e-11	1.47341e-10	N-carbamoylputrescine amidase	PN96_05000
0	PN96_RS05090	75.5794	2.01629	0.416515	1.16911e-07	9.3442e-07	agmatine deiminase	PN96_05005
0	PN96_RS05350	11076	-2.42487	2.0528	0.00322391	0.00967397	TonB-dependent siderophore receptor	PN96_05270
0	PN96_RS24165	126.106	-3.16798	0.347578	5.78777e-21	2.30439e-19	hypothetical protein
0	PN96_RS05385	454.325	-2.9036	1.35942	0.000563446	0.00208504	aldehyde dehydrogenase family protein	PN96_05305
0	PN96_RS05865	222.393	2.16264	0.308892	2.42628e-13	4.25836e-12	tRNA 2-thiocytidine(32) synthetase TtcA	PN96_05770
0	PN96_RS05895	3572.45	3.54121	0.280381	6.27359e-38	7.09907e-36	extracellular solute-binding protein	PN96_05800
0	PN96_RS06025	240.742	2.08358	0.307414	1.415e-12	2.24908e-11	DUF6515 family protein	PN96_05935
0	PN96_RS06100	201.305	-2.48259	0.283187	1.75261e-19	5.93402e-18	DUF3080 domain-containing protein	PN96_06010
0	PN96_RS06215	130.297	3.10809	0.300474	3.58852e-26	2.08522e-24	aromatic amino acid transport family protein	PN96_06125
0	PN96_RS06225	283.623	-2.92071	0.330675	5.32083e-20	1.93895e-18	LysR family transcriptional regulator	PN96_06135
0	PN96_RS06505	81.067	-2.03602	0.333652	1.29736e-10	1.57144e-09	hypothetical protein	PN96_06415
0	PN96_RS06560	642.929	2.07557	0.313124	4.25438e-12	6.37416e-11	malate dehydrogenase (quinone)	PN96_06470
0	PN96_RS06620	33.3444	3.33236	0.476618	3.11314e-13	5.35461e-12	carbohydrate porin	PN96_06530
0	PN96_RS07045	61.1133	-2.29986	0.541361	2.50445e-06	1.54951e-05	phage major capsid protein	PN96_06950
0	PN96_RS07050	29.6464	-2.32627	0.687549	8.81396e-05	0.000401484	phage portal protein	PN96_06955
0	PN96_RS07165	29.2615	2.70803	0.527552	2.89905e-08	2.51329e-07	hypothetical protein	PN96_07065
0	PN96_RS07290	86.157	2.26834	0.384	3.5787e-10	4.08181e-09	DUF3187 family protein	PN96_07190
0	PN96_RS07295	498.175	2.21542	0.263884	4.89376e-18	1.41229e-16	sporulation protein	PN96_07195
0	PN96_RS07355	1845.86	2.25686	0.222934	4.49211e-25	2.44508e-23	OmpA family lipoprotein	PN96_07255
0	PN96_RS07785	1363.5	2.41511	0.243864	3.12361e-24	1.61825e-22	manganese-dependent inorganic pyrophosphatase	PN96_07680
0	PN96_RS07820	242.249	2.15661	0.357923	1.79234e-10	2.11152e-09	formate transporter FocA	PN96_07715
0	PN96_RS07920	577.981	2.30525	0.351326	4.53958e-12	6.77784e-11	tetracycline efflux Na+/H+ antiporter family transporter Tet(35)	PN96_07815
0	PN96_RS07955	305.105	-3.53309	0.291351	8.78037e-35	8.58082e-33	DUF3833 domain-containing protein	PN96_07850
0	PN96_RS07960	383.505	-3.69706	0.278075	1.81969e-41	2.52408e-39	chalcone isomerase family protein	PN96_07855
0	PN96_RS07965	153.36	-3.0069	0.434363	2.50848e-13	4.38475e-12	DUF2878 domain-containing protein	PN96_07860
0	PN96_RS07970	532.137	-2.99821	0.371841	5.00935e-17	1.23087e-15	cyclopropane-fatty-acyl-phospholipid synthase family protein	PN96_07865
0	PN96_RS07975	399.132	-3.14084	0.429495	1.25828e-14	2.5049e-13	DUF1365 family protein	PN96_07870
0	PN96_RS07980	612.559	-3.65343	0.428384	6.90834e-19	2.23353e-17	NAD(P)/FAD-dependent oxidoreductase	PN96_07875
0	PN96_RS07985	455.688	-3.92643	0.42234	4.43191e-22	1.88685e-20	SDR family oxidoreductase	PN96_07880
0	PN96_RS07990	176.571	-3.74068	0.431253	3.34261e-19	1.1142e-17	nuclear transport factor 2 family protein	PN96_07885
0	PN96_RS08155	106.387	-4.58348	0.477713	3.7819e-23	1.78705e-21	tRNA-Ser	PN96_08050
0	PN96_RS08160	1965.13	-5.22052	0.23939	2.1167e-106	2.27546e-103	L-alanine exporter AlaE	PN96_08055
0	PN96_RS08305	66.4639	2.11649	0.344999	1.10193e-10	1.34611e-09	carboxy-S-adenosyl-L-methionine synthase CmoA	PN96_08200
0	PN96_RS08445	438.085	2.17598	0.287386	4.19491e-15	8.71406e-14	translation initiation factor IF-1	PN96_08340
0	PN96_RS08585	538.775	-2.91807	0.360538	3.72806e-17	9.30777e-16	PrkA family serine protein kinase	PN96_08480
0	PN96_RS08590	313.736	-2.5968	0.371244	2.19347e-13	3.88145e-12	YeaH/YhbH family protein	PN96_08485
0	PN96_RS08955	57.8072	2.18369	0.666882	4.37038e-05	0.00021331	tRNA-Tyr	PN96_08840
0	PN96_RS09345	1028.36	-2.78514	0.531641	6.47887e-09	6.28875e-08	FeoC-like transcriptional regulator	PN96_09230
0	PN96_RS09350	7045.87	-2.23178	1.27357	0.00209437	0.00657838	Fe(2+) transporter permease subunit FeoB	PN96_09235
0	PN96_RS09355	874.782	-3.01846	1.08329	0.000119252	0.000524317	FeoA family protein	PN96_09240
0	PN96_RS09365	6227.1	-4.07724	0.217034	4.22142e-80	2.26901e-77	zinc ABC transporter substrate-binding protein ZnuA	PN96_09250
0	PN96_RS09370	1385.89	-3.21634	0.270945	7.72089e-34	7.11896e-32	zinc ABC transporter ATP-binding protein ZnuC	PN96_09255
0	PN96_RS09375	1291.14	-3.34084	0.262754	3.16604e-38	3.78166e-36	zinc ABC transporter permease subunit ZnuB	PN96_09260
0	PN96_RS09495	4836.42	2.60578	0.290623	2.4371e-20	9.35672e-19	asparagine synthase B	PN96_09380
0	PN96_RS09770	3237.1	2.15218	0.368926	6.40595e-10	7.08112e-09	OmpA family protein	PN96_09640
0	PN96_RS09875	367.554	2.88007	0.304078	1.55336e-22	6.95778e-21	aminoacyl-tRNA hydrolase	PN96_09745
0	PN96_RS09880	1230.37	2.00336	0.294317	9.27515e-13	1.50502e-11	redox-regulated ATPase YchF	PN96_09750
0	PN96_RS10130	12967.8	-2.12467	0.533089	3.76189e-06	2.23427e-05	MetQ/NlpA family lipoprotein	PN96_09995
0	PN96_RS10210	81.4448	2.36888	0.389793	1.10074e-10	1.34611e-09	exodeoxyribonuclease VII small subunit	PN96_10070
0	PN96_RS10300	776.042	5.25728	0.319373	1.00608e-62	3.09009e-60	DUF3332 domain-containing protein	PN96_10160
0	PN96_RS10320	655.532	2.95954	0.224606	5.36596e-41	6.99201e-39	hypothetical protein	PN96_10180
0	PN96_RS10325	500.826	2.45864	0.238653	6.34081e-26	3.6354e-24	di-heme oxidoredictase family protein	PN96_10185
0	PN96_RS24310	269.348	2.88868	0.307625	4.40974e-22	1.88685e-20	hypothetical protein
0	PN96_RS10360	14.3789	-2.05152	0.811988	0.00120735	0.0041008	prepilin-type N-terminal cleavage/methylation domain-containing protein	PN96_10220
0	PN96_RS10435	51.991	2.0939	0.37382	2.76749e-09	2.83338e-08	sensor histidine kinase	PN96_10290
0	PN96_RS10510	43.8659	2.09745	0.406281	2.75361e-08	2.40173e-07	aspartate aminotransferase family protein	PN96_10365
0	PN96_RS10685	393.862	3.02311	0.28539	2.61772e-27	1.75593e-25	inositol-1-monophosphatase	PN96_10540
0	PN96_RS10710	394.865	2.76174	0.242463	4.48525e-31	3.78168e-29	tRNA preQ1(34) S-adenosylmethionine ribosyltransferase-isomerase QueA	PN96_10565
0	PN96_RS10745	203.903	-3.25061	0.276885	7.06494e-33	6.07585e-31	copper homeostasis protein CutC	PN96_10600
0	PN96_RS10750	465.046	-2.8141	0.253301	9.14738e-30	7.02388e-28	polyphosphate kinase 2	PN96_10605
0	PN96_RS10925	8757.58	-2.07497	0.23553	1.47748e-19	5.0422e-18	ribosome-associated translation inhibitor RaiA	PN96_10775
0	PN96_RS10960	4236.02	2.94266	0.367569	6.78387e-17	1.63962e-15	bifunctional chorismate mutase/prephenate dehydrogenase	PN96_10810
0	PN96_RS10965	5114.44	5.16046	0.416239	1.48082e-36	1.6327e-34	3-deoxy-7-phosphoheptulonate synthase	PN96_10815
0	PN96_RS11105	234.974	-2.88281	0.267281	4.01991e-28	2.74375e-26	hypothetical protein	PN96_10955
0	PN96_RS11205	5087.22	2.12969	0.25788	1.83239e-17	4.80244e-16	bifunctional aspartate kinase/homoserine dehydrogenase I	PN96_11055
0	PN96_RS11305	2943.97	2.57855	0.367519	2.16971e-13	3.85528e-12	glutamine-hydrolyzing carbamoyl-phosphate synthase small subunit	PN96_11155
0	PN96_RS11450	660.464	2.12073	0.345092	7.68078e-11	9.62896e-10	ubiquinol-cytochrome c reductase iron-sulfur subunit	PN96_11295
0	PN96_RS11460	5278.39	2.09552	0.233978	4.33063e-20	1.60532e-18	50S ribosomal protein L13	PN96_11305
0	PN96_RS11605	1991.58	2.25777	0.232296	4.20367e-23	1.96476e-21	30S ribosomal protein S21	PN96_11450
0	PN96_RS11635	2516.29	-2.15573	0.545688	3.63678e-06	2.16595e-05	MetQ/NlpA family ABC transporter substrate-binding protein	PN96_11480
0	PN96_RS11655	413.91	2.15294	0.312447	6.33014e-13	1.04691e-11	DUF4382 domain-containing protein	PN96_11500
0	PN96_RS11700	7408.73	-2.89113	0.520841	1.81613e-09	1.89547e-08	glutamine--fructose-6-phosphate transaminase (isomerizing)	PN96_11545
0	PN96_RS11705	743.277	-3.08889	0.387152	9.97323e-17	2.36933e-15	DeoR family transcriptional regulator	PN96_11550
0	PN96_RS11760	5778.82	2.04489	0.239708	2.67534e-18	7.93378e-17	3-isopropylmalate dehydrogenase	PN96_11600
0	PN96_RS11765	4020.17	2.74215	0.259924	4.31993e-27	2.77249e-25	3-isopropylmalate dehydratase large subunit	PN96_11605
0	PN96_RS11835	1882.64	2.03172	0.32236	2.83093e-11	3.81599e-10	50S ribosomal protein L27	PN96_11675
0	PN96_RS11840	2407	2.56627	0.310166	1.28144e-17	3.44388e-16	50S ribosomal protein L21	PN96_11680
0	PN96_RS11850	358.601	-2.30061	0.244925	6.29092e-22	2.62631e-20	hypothetical protein	PN96_11690
0	PN96_RS11945	1282.49	-3.49833	0.239198	1.37819e-49	2.46925e-47	DUF2607 family protein
0	PN96_RS11950	18622	-4.08494	0.22424	3.52711e-75	1.51666e-72	DUF2796 domain-containing protein	PN96_11785
0	PN96_RS11955	1416.65	-2.45544	0.300653	2.38746e-17	6.03886e-16	ABC transporter ATP-binding protein	PN96_11790
0	PN96_RS11960	1449.69	-2.15768	0.231077	1.01137e-21	4.18162e-20	ABC transporter permease	PN96_11795
0	PN96_RS11965	1369.47	-2.02344	0.221717	8.91522e-21	3.51701e-19	DUF3299 domain-containing protein	PN96_11800
0	PN96_RS12070	6164.5	2.03211	0.278903	3.25728e-14	6.17018e-13	50S ribosomal protein L15	PN96_11905
0	PN96_RS12075	1439.99	2.19473	0.36694	1.6649e-10	1.97764e-09	50S ribosomal protein L30	PN96_11910
0	PN96_RS12080	5134.76	2.3399	0.241419	3.0332e-23	1.46548e-21	30S ribosomal protein S5	PN96_11915
0	PN96_RS12085	4535.16	2.10784	0.301907	3.21386e-13	5.46229e-12	50S ribosomal protein L18	PN96_11920
0	PN96_RS12090	9190.04	2.00286	0.250668	1.74586e-16	4.08e-15	50S ribosomal protein L6	PN96_11925
0	PN96_RS12095	6440.23	2.0727	0.271442	2.72832e-15	5.8078e-14	30S ribosomal protein S8	PN96_11930
0	PN96_RS12160	10459.8	2.04011	0.290243	2.66622e-13	4.6416e-12	50S ribosomal protein L4	PN96_11995
0	PN96_RS12165	11704.3	2.22282	0.266183	4.93165e-18	1.41374e-16	50S ribosomal protein L3	PN96_12000
0	PN96_RS12170	8586.36	2.09492	0.286761	3.28127e-14	6.18837e-13	30S ribosomal protein S10	PN96_12005
0	PN96_RS12175	587.577	3.22117	0.307378	6.78218e-27	4.22657e-25	50S ribosomal protein L31	PN96_12010
0	PN96_RS12600	1249.46	2.2835	0.347828	3.41348e-12	5.1683e-11	50S ribosomal protein L33	PN96_12435
0	PN96_RS12605	2782.49	2.40459	0.309026	5.38226e-16	1.21809e-14	50S ribosomal protein L28	PN96_12440
0	PN96_RS12780	557.803	2.46586	0.245729	1.06298e-24	5.64296e-23	RimK/LysX family protein	PN96_12610
0	PN96_RS12785	625.638	2.083	0.316566	5.3023e-12	7.83502e-11	Tex family protein	PN96_12615
0	PN96_RS12875	492.556	2.083	0.295636	2.13026e-13	3.80087e-12	type II secretion system protein GspC	PN96_12705
0	PN96_RS24195	86993.7	-2.96716	0.303585	5.94279e-24	3.00635e-22	hypothetical protein	PN96_12810
0	PN96_RS13170	129.141	2.03562	0.277426	2.92456e-14	5.58916e-13	NAD(P)/FAD-dependent oxidoreductase	PN96_13000
0	PN96_RS13185	945.203	-2.26759	0.330229	6.6101e-13	1.08902e-11	universal stress protein UspA	PN96_13015
0	PN96_RS13520	481.355	2.37627	0.288895	1.8428e-17	4.80244e-16	ribonuclease P protein component	PN96_13345
0	PN96_RS13635	2776.61	2.02916	0.243277	8.46606e-18	2.3639e-16	threonine ammonia-lyase%2C biosynthetic	PN96_13455
0	PN96_RS13640	2616.04	2.84771	0.296524	7.66388e-23	3.54351e-21	dihydroxy-acid dehydratase	PN96_13460
0	PN96_RS13645	773.288	2.23514	0.220328	4.10667e-25	2.26393e-23	acetolactate synthase 2 small subunit	PN96_13465
0	PN96_RS13650	1715.23	3.26324	0.266915	1.23405e-35	1.3266e-33	acetolactate synthase 2 catalytic subunit	PN96_13470
0	PN96_RS14110	1828.5	-3.39239	0.278266	1.6961e-35	1.77884e-33	Cof-type HAD-IIB family hydrolase	PN96_13920
0	PN96_RS14380	178.402	2.67801	0.303844	1.30987e-19	4.50595e-18	DNA-binding transcriptional regulator Fis	PN96_14180
0	PN96_RS14385	517.908	2.98149	0.219129	3.20457e-43	4.9213e-41	tRNA dihydrouridine synthase DusB	PN96_14185
0	PN96_RS14400	1254.94	2.16739	0.284826	3.09396e-15	6.55372e-14	acetyl-CoA carboxylase biotin carboxyl carrier protein	PN96_14200
0	PN96_RS14405	652.801	2.5825	0.336135	1.08519e-15	2.39298e-14	type II 3-dehydroquinate dehydratase	PN96_14205
0	PN96_RS14500	3243.83	3.27408	0.302926	1.8987e-28	1.31684e-26	CpxP family protein	PN96_14300
0	PN96_RS14520	995.56	3.41912	0.308589	8.88156e-30	6.94376e-28	co-chaperone GroES	PN96_14320
0	PN96_RS14525	8990.68	2.54244	0.231628	4.72468e-29	3.38602e-27	chaperonin GroEL	PN96_14325
0	PN96_RS14550	119.461	2.43226	0.295452	1.93681e-17	5.01705e-16	MgtC/SapB family protein	PN96_14350
0	PN96_RS14900	171.609	2.13172	0.299443	1.19229e-13	2.14512e-12	PQQ-binding-like beta-propeller repeat protein	PN96_14700
0	PN96_RS14985	13757.9	-2.34285	0.395694	1.99585e-10	2.33211e-09	methylenetetrahydrofolate reductase	PN96_14775
0	PN96_RS15010	1429.15	2.33715	0.405814	5.42619e-10	6.06042e-09	acetylglutamate kinase	PN96_14800
0	PN96_RS15015	4619.15	2.47171	0.374712	2.97778e-12	4.55675e-11	argininosuccinate synthase	PN96_14805
0	PN96_RS15260	846.329	-2.7365	0.310591	1.05103e-19	3.70446e-18	glutathione S-transferase family protein	PN96_15050
0	PN96_RS15275	1841.63	-2.4353	0.324393	5.87717e-15	1.20918e-13	azurin	PN96_15065
0	PN96_RS15375	175.913	3.10795	0.403271	4.99889e-16	1.13731e-14	MoxR family ATPase	PN96_15165
0	PN96_RS15380	271.009	2.75267	0.2796	6.50423e-24	3.25211e-22	DUF58 domain-containing protein	PN96_15170
0	PN96_RS15385	121.635	3.32011	0.329987	6.17095e-25	3.31688e-23	DUF4381 domain-containing protein	PN96_15175
0	PN96_RS15390	226.669	2.87945	0.297356	3.13927e-23	1.49988e-21	VWA domain-containing protein	PN96_15180
0	PN96_RS15395	481.049	2.0495	0.253297	7.42541e-17	1.78376e-15	VWA domain-containing protein	PN96_15185
0	PN96_RS15430	571.629	2.08226	0.277402	7.14524e-15	1.46307e-13	DEAD/DEAH box helicase	PN96_15220
0	PN96_RS15560	284.006	2.18021	0.358094	9.6292e-11	1.18982e-09	helix-turn-helix transcriptional regulator	PN96_15350
0	PN96_RS15585	346.692	-2.68223	0.362193	1.64497e-14	3.18621e-13	hypothetical protein	PN96_15375
0	PN96_RS15805	111.615	3.07669	0.37361	1.14048e-17	3.10384e-16	monofunctional biosynthetic peptidoglycan transglycosylase	PN96_15590
0	PN96_RS15815	2885.25	-2.97654	0.20094	8.32392e-51	1.55621e-48	4-alpha-glucanotransferase	PN96_15600
0	PN96_RS15820	6643.03	-2.9344	0.242528	6.57265e-35	6.57265e-33	glycogen/starch/alpha-glucan phosphorylase	PN96_15605
0	PN96_RS15890	6776.66	-3.01011	0.27137	1.05125e-29	7.93048e-28	maltoporin	PN96_15675
0	PN96_RS16035	1595.49	3.55831	0.476006	3.61723e-15	7.58736e-14	type III PLP-dependent enzyme	PN96_15815
0	PN96_RS16380	117.42	2.03192	0.336327	1.87342e-10	2.19501e-09	Lrp/AsnC ligand binding domain-containing protein	PN96_16160
0	PN96_RS16385	316.032	2.35424	0.300959	4.66637e-16	1.06731e-14	hypothetical protein	PN96_16165
0	PN96_RS16515	415.982	2.85532	0.272344	8.7026e-27	5.34589e-25	DUF3283 family protein	PN96_16300
0	PN96_RS16870	235.898	-2.01642	0.280419	8.11389e-14	1.47214e-12	GNAT family N-acetyltransferase	PN96_16655
0	PN96_RS17080	893.148	2.6762	0.324318	9.49175e-18	2.59965e-16	agmatinase	PN96_16865
0	PN96_RS17085	1362.08	4.45538	0.309386	2.50668e-48	4.31148e-46	arginine decarboxylase	PN96_16870
0	PN96_RS17100	226.013	3.00316	0.295378	1.71696e-25	9.71439e-24	30S ribosomal protein S6--L-glutamate ligase	PN96_16885
0	PN96_RS24025	50.4601	-2.3726	0.486979	1.07845e-07	8.70046e-07	hypothetical protein
0	PN96_RS17210	247.324	-3.01976	0.370919	2.36949e-17	6.02887e-16	sugar O-acetyltransferase	PN96_16990
0	PN96_RS17215	297.172	-2.6629	0.326104	1.97656e-17	5.08935e-16	DUF805 domain-containing protein	PN96_16995
0	PN96_RS17270	1283.2	2.26023	0.34907	9.01541e-12	1.28365e-10	macrolide transporter subunit MacA	PN96_17050
0	PN96_RS17275	1154.18	2.22164	0.342164	7.47422e-12	1.0713e-10	MacB family efflux pump subunit	PN96_17055
0	PN96_RS17430	510.498	4.67853	0.394224	1.09825e-33	9.63771e-32	co-chaperone GroES	PN96_17210
0	PN96_RS17435	13766.2	2.8681	0.299619	9.85894e-23	4.46247e-21	chaperonin GroEL	PN96_17215
0	PN96_RS17440	96.047	3.3442	0.492264	3.1276e-13	5.35803e-12	LysE family transporter	PN96_17220
0	PN96_RS17445	121.5	2.33921	0.367908	2.062e-11	2.86019e-10	LysR family transcriptional regulator	PN96_17225
0	PN96_RS17505	538.84	2.56702	0.299692	7.91608e-19	2.52142e-17	glycine zipper 2TM domain-containing protein	PN96_17285
0	PN96_RS17520	1378.01	3.9134	0.256725	5.60979e-54	1.14867e-51	copper resistance protein NlpE	PN96_17300
0	PN96_RS17545	1142.8	-2.26102	0.284916	2.80379e-16	6.48187e-15	elongation factor G	PN96_17325
0	PN96_RS17675	5046.31	6.87738	0.485248	4.39911e-47	7.00598e-45	spermidine/putrescine ABC transporter substrate-binding protein	PN96_17445
0	PN96_RS17705	1212.89	2.77999	0.511751	4.73513e-09	4.69148e-08	adenylosuccinate synthase	PN96_17475
0	PN96_RS17770	27.3186	3.55882	0.525338	1.23868e-12	1.99488e-11	cold-shock protein	PN96_17535
0	PN96_RS17775	46.4508	2.22798	0.649164	5.22269e-05	0.00025022	hypothetical protein	PN96_17540
0	PN96_RS17785	236.648	2.76256	0.372763	8.13603e-15	1.65805e-13	histidinol-phosphate transaminase	PN96_17550
0	PN96_RS17960	79.7858	3.09566	0.37151	8.37139e-18	2.35274e-16	DEAD/DEAH box helicase	PN96_17725
0	PN96_RS18025	90.4865	4.275	0.435772	7.00004e-24	3.45979e-22	hypothetical protein	PN96_17790
0	PN96_RS18030	178.986	4.83678	0.523462	1.13878e-21	4.66358e-20	hypothetical protein	PN96_17795
0	PN96_RS18100	146.159	-2.2223	0.434886	2.88316e-08	2.50456e-07	glutathione peroxidase	PN96_17865
0	PN96_RS18270	558.128	2.96808	0.589055	6.2034e-09	6.04866e-08	protein translocase subunit SecD	PN96_18030
0	PN96_RS18275	207.792	3.44309	0.50365	2.25221e-13	3.96905e-12	protein translocase subunit SecF	PN96_18035
0	PN96_RS18305	66.6123	-2.22638	0.398107	2.1729e-09	2.24603e-08	TIGR02808 family protein
0	PN96_RS18425	935.905	3.03915	0.294168	2.16374e-26	1.29223e-24	TAXI family TRAP transporter solute-binding subunit	PN96_18175
0	PN96_RS18430	410.941	2.63894	0.292875	1.58512e-20	6.14055e-19	TRAP transporter fused permease subunit	PN96_18180
0	PN96_RS18465	981.852	-3.58262	0.450389	6.78727e-17	1.63962e-15	H(+)/Cl(-) exchange transporter ClcA	PN96_18215
0	PN96_RS18880	53.2549	-2.14408	0.458421	3.04185e-07	2.27083e-06	HlyD family type I secretion periplasmic adaptor subunit	PN96_18625
0	PN96_RS24030	1006.64	-2.50587	0.289198	4.32322e-19	1.41907e-17	VCBS domain-containing protein	PN96_18630
0	PN96_RS19080	621.575	-4.06371	0.486092	2.25991e-18	6.79552e-17	hypothetical protein	PN96_18820
0	PN96_RS19085	406.959	-4.96055	0.563034	4.12092e-20	1.54087e-18	hypothetical protein	PN96_18825
0	PN96_RS19585	219.932	2.47769	0.273621	1.27246e-20	4.97416e-19	VF530 family DNA-binding protein	PN96_19330
0	PN96_RS19935	71.7905	2.29942	0.410327	2.50345e-09	2.57532e-08	murein L%2CD-transpeptidase catalytic domain family protein	PN96_19670
0	PN96_RS20095	913.131	3.12418	0.413627	9.90036e-16	2.21727e-14	OFA family MFS transporter	PN96_19820
0	PN96_RS20125	1391.03	-3.8135	0.249458	6.95799e-54	1.35997e-51	GNAT family N-acetyltransferase	PN96_19850
0	PN96_RS20210	32.3006	-2.07087	0.465042	9.64241e-07	6.51924e-06	anion permease	PN96_19935
0	PN96_RS20330	3829.38	-6.23061	0.294744	7.1561e-101	5.12854e-98	ABC transporter substrate-binding protein	PN96_20055
0	PN96_RS20335	1148.58	-5.66011	0.340874	2.50897e-63	8.29889e-61	ABC transporter permease	PN96_20060
0	PN96_RS20340	745.652	-4.9475	0.309357	7.01901e-59	1.67676e-56	ABC transporter permease	PN96_20065
0	PN96_RS20345	2206.32	-5.69015	0.262818	1.45716e-105	1.25316e-102	ATP-binding cassette domain-containing protein	PN96_20070
0	PN96_RS20465	23.0848	2.30215	0.609068	1.36795e-05	7.31614e-05	cystatin domain-containing protein	PN96_20190
0	PN96_RS20495	881.41	-3.19465	0.504203	5.46121e-12	8.04219e-11	ATPase RavA domain-containing protein	PN96_20220
0	PN96_RS20500	949.516	-2.81052	0.293076	7.98143e-23	3.65108e-21	ATPase RavA stimulator ViaA	PN96_20225
0	PN96_RS20515	3307.37	-2.74894	0.41574	2.22006e-12	3.4339e-11	D-lactate dehydrogenase	PN96_20240
0	PN96_RS20530	25.7423	2.13806	0.829279	0.000481377	0.00181413	tRNA-Leu	PN96_20255
0	PN96_RS20590	396.214	4.07399	0.263947	7.37539e-55	1.58571e-52	nucleoside diphosphate kinase regulator	PN96_20315
0	PN96_RS20615	47.7328	-2.60885	0.484544	7.99221e-09	7.62007e-08	DUF4174 domain-containing protein	PN96_20340
0	PN96_RS21030	223.838	-3.13456	0.566373	1.0202e-09	1.10222e-08	hypothetical protein	PN96_20740
0	PN96_RS21145	667.35	-3.85753	0.238381	5.91126e-60	1.4952e-57	AraC family transcriptional regulator	PN96_20855
0	PN96_RS21150	1346.74	-4.9868	0.247133	4.80723e-92	2.95301e-89	iron-containing alcohol dehydrogenase	PN96_20860
0	PN96_RS24360	68.4278	-2.10336	0.391166	7.89848e-09	7.54744e-08	hypothetical protein	PN96_21580
0	PN96_RS21880	216.76	-2.01303	0.262368	2.10414e-15	4.54663e-14	universal stress protein	PN96_21585
0	PN96_RS21900	1070.86	-2.03431	0.26493	2.17471e-15	4.67562e-14	MaoC family dehydratase	PN96_21605
0	PN96_RS22400	124.283	-3.44735	0.385657	2.88939e-20	1.08986e-18	cupin domain-containing protein	PN96_22095
0	PN96_RS22405	111.342	-3.58275	0.354272	4.06666e-25	2.26393e-23	carboxymuconolactone decarboxylase family protein	PN96_22100
0	PN96_RS22410	92.8745	-2.15326	0.345766	5.09113e-11	6.55445e-10	cyclophilin-like fold protein	PN96_22105
0	PN96_RS22420	108.751	-3.09054	0.326074	2.68121e-22	1.17645e-20	DUF3737 family protein	PN96_22115
0	PN96_RS22425	220.901	-3.94788	0.349602	1.22883e-30	9.82976e-29	carboxymuconolactone decarboxylase family protein	PN96_22120
0	PN96_RS22450	1538.58	-4.03381	0.218912	4.65944e-77	2.22617e-74	NAD(P)-dependent alcohol dehydrogenase	PN96_22145
0	PN96_RS22645	733.279	-4.35918	0.257001	7.78194e-66	2.78853e-63	aldo/keto reductase	PN96_22330
0	PN96_RS22695	695.52	-3.69683	0.304374	4.3835e-35	4.48786e-33	alpha/beta fold hydrolase	PN96_22380
0	PN96_RS22730	782.517	4.91901	0.284236	9.42979e-69	3.68619e-66	IclR family transcriptional regulator	PN96_22415
0	PN96_RS22735	588.959	4.46668	0.274647	1.1081e-60	2.97801e-58	arginase family protein	PN96_22420
0	PN96_RS22755	20.2391	2.60427	0.698544	1.24729e-05	6.7294e-05	hypothetical protein	PN96_22440
0	PN96_RS22810	596.96	-2.27975	0.448505	1.7768e-08	1.60172e-07	cation diffusion facilitator family transporter	PN96_22495
0	PN96_RS23045	267.089	3.08983	0.377165	9.21105e-18	2.53894e-16	hypothetical protein	PN96_22730
0	PN96_RS23120	804.358	5.23371	1.37468	3.42261e-06	2.05548e-05	TolC family protein	PN96_22800
0	PN96_RS23125	840.466	6.36519	1.23058	5.08466e-09	5.01469e-08	efflux RND transporter periplasmic adaptor subunit	PN96_22805
0	PN96_RS23130	1222.09	5.98653	0.584855	8.95292e-27	5.42219e-25	efflux RND transporter permease subunit	PN96_22810
0	PN96_RS23135	1810.38	4.08235	0.913716	2.6798e-07	2.02515e-06	cupredoxin family protein	PN96_22815
0	PN96_RS23145	199.852	2.33794	0.254807	5.15135e-21	2.07017e-19	CARB/PSE/RTG family carbenicillin-hydrolyzing class A beta-lactamase	PN96_22825
0	PN96_RS24100	638.421	4.99359	0.31571	3.7182e-58	8.41488e-56	hypothetical protein
0	PN96_RS23195	186.178	-2.21396	0.356381	5.05217e-11	6.52382e-10	alpha-amylase family protein	PN96_22875
0	PN96_RS23220	61.32	-2.06977	0.38621	1.01044e-08	9.46599e-08	NAD-dependent succinate-semialdehyde dehydrogenase	PN96_22900
0	PN96_RS23230	21.8679	-2.13881	0.601759	5.21087e-05	0.000250075	TRAP transporter small permease	PN96_22910
0	PN96_RS23255	671.184	-2.99529	0.342222	1.20664e-19	4.1843e-18	sodium:proton antiporter	PN96_22935
0	PN96_RS23260	2877.28	-3.70965	0.260664	1.66624e-47	2.75571e-45	alanine racemase	PN96_22940
0	PN96_RS23265	1293.68	-4.1487	0.311495	9.07323e-42	1.3005e-39	N-acetyltransferase DgcN	PN96_22945
0	PN96_RS23270	874.59	-3.586	0.29624	1.01197e-34	9.66993e-33	N-acetyl-D-Glu racemase DgcA	PN96_22950
0	PN96_RS23275	572.434	-2.56322	0.262509	2.38803e-23	1.16688e-21	D-amino-acid transaminase	PN96_22955
0	PN96_RS23285	348.579	-2.6068	0.261924	2.01348e-24	1.05585e-22	dienelactone hydrolase family protein	PN96_22965
0	PN96_RS23310	226.736	-3.52069	0.310438	5.92623e-31	4.90053e-29	DUF3316 domain-containing protein	PN96_22990
0	PN96_RS23365	218.838	2.14242	0.248962	9.35866e-19	2.9161e-17	1-acyl-sn-glycerol-3-phosphate acyltransferase	PN96_23045
0	PN96_RS23610	2913.52	2.24423	0.202183	1.3604e-29	1.00857e-27	BCCT family transporter	PN96_23290
800	PN96_RS00015	35.8188	4.01311	0.639607	2.54426e-11	5.87146e-10	tRNA-Lys	PN96_00015
800	PN96_RS00230	32.6254	3.14816	0.545511	7.85311e-10	1.44714e-08	tRNA-Ala	PN96_00230
800	PN96_RS00900	2964.86	-2.43105	0.436287	1.09424e-09	1.9287e-08	methionine adenosyltransferase	PN96_00880
800	PN96_RS01230	23.8256	2.91617	0.608309	1.70566e-07	1.98344e-06	tRNA-Arg	PN96_01200
800	PN96_RS01480	90.4494	-2.23085	0.447002	6.33026e-08	7.87238e-07	YacL family protein	PN96_01450
800	PN96_RS02260	1050.4	2.87887	0.254252	7.35953e-31	9.98443e-29	GNAT family N-acetyltransferase	PN96_02225
800	PN96_RS02585	355.726	2.00246	0.428832	2.41624e-07	2.67761e-06	flagellin	PN96_02545
800	PN96_RS02590	1674.86	2.44452	0.356959	4.84474e-13	1.46553e-11	flagellin	PN96_02550
800	PN96_RS03280	751.708	-2.24382	0.27686	6.13624e-17	2.86166e-15	DUF2753 domain-containing protein	PN96_03230
800	PN96_RS03380	676.97	3.56952	0.373792	3.32646e-23	3.16863e-21	oligopeptide ABC transporter permease OppB	PN96_03330
800	PN96_RS03385	489.242	2.89539	0.397666	1.91169e-14	6.48381e-13	oligopeptide ABC transporter permease OppC	PN96_03335
800	PN96_RS03390	729.914	3.25327	0.390819	3.70761e-18	1.97607e-16	ABC transporter ATP-binding protein	PN96_03340
800	PN96_RS03395	720.074	2.68039	0.420775	1.32658e-11	3.26324e-10	murein tripeptide/oligopeptide ABC transporter ATP binding protein OppF	PN96_03345
800	PN96_RS03405	85.7799	2.87469	0.382768	4.93435e-15	1.79602e-13	MgtC/SapB family protein	PN96_03355
800	PN96_RS03465	1437.52	3.88058	0.261942	6.95838e-51	1.83251e-48	Na(+)/H(+) antiporter NhaB	PN96_03415
800	PN96_RS03500	554.263	-2.79311	0.321595	2.14472e-19	1.31533e-17	cob(I)yrinic acid a%2Cc-diamide adenosyltransferase	PN96_03450
800	PN96_RS03605	16659.3	3.6928	0.285987	2.6329e-39	5.61308e-37	PTS glucose transporter subunit IIBC	PN96_03555
800	PN96_RS03880	425.783	-2.88234	0.596749	3.79764e-08	4.95686e-07	hypothetical protein	PN96_03835
800	PN96_RS03890	489.314	-3.54777	1.5972	0.000173768	0.00100902	HTH-type transcriptional regulator MetR	PN96_03845
800	PN96_RS03980	126.482	3.61902	0.534026	3.80862e-13	1.15994e-11	trp operon leader peptide	PN96_03935
800	PN96_RS03995	158.07	-3.64762	1.44188	0.000248565	0.00136879	calcium-binding protein	PN96_03950
800	PN96_RS04120	4088.4	2.30029	0.534302	5.36612e-07	5.61311e-06	class 1a ribonucleoside-diphosphate reductase subunit alpha	PN96_04070
800	PN96_RS23835	100.883	3.52599	0.432009	1.43259e-17	7.12632e-16	hypothetical protein	PN96_04085
800	PN96_RS04205	146.757	2.24937	0.36035	4.09703e-11	9.31087e-10	cache domain-containing protein	PN96_04155
800	PN96_RS04220	1169.78	5.23909	0.307029	1.90326e-66	7.10075e-64	BCCT family transporter	PN96_04170
800	PN96_RS04460	151.613	2.26758	0.322542	2.18641e-13	6.84513e-12	hypothetical protein	PN96_04405
800	PN96_RS24160	43.5383	-2.20663	0.54398	5.76826e-06	4.85423e-05	hypothetical protein
800	PN96_RS04855	60.9459	-2.07243	0.466254	9.21197e-07	9.10419e-06	hypothetical protein	PN96_04770
800	PN96_RS05150	1862.34	-3.44592	0.574596	2.33736e-11	5.45019e-10	homoserine O-succinyltransferase	PN96_05065
800	PN96_RS05190	769.789	-2.0317	0.316711	1.64168e-11	3.97287e-10	LysE family translocator	PN96_05105
800	PN96_RS05210	2134.14	2.10331	0.294991	1.24767e-13	4.01857e-12	sodium:alanine symporter family protein	PN96_05125
800	PN96_RS05275	14.4231	2.33223	0.822726	0.00030226	0.00163038	thermostable hemolysin	PN96_05195
800	PN96_RS05280	18464.1	9.28868	0.314044	3.24612e-194	7.26644e-191	glycine betaine/L-proline ABC transporter substrate-binding protein ProX	PN96_05200
800	PN96_RS05285	3055.65	9.22233	0.390563	3.04354e-123	2.27099e-120	glycine betaine/L-proline ABC transporter permease ProW	PN96_05205
800	PN96_RS05290	4081.92	9.44569	0.395464	1.21417e-127	1.08717e-124	glycine betaine/L-proline ABC transporter ATP-binding protein ProV	PN96_05210
800	PN96_RS05295	3101.68	10.7232	0.493422	1.73343e-105	1.10865e-102	diaminobutyrate acetyltransferase	PN96_05215
800	PN96_RS05300	9100.41	9.78579	0.310934	7.63657e-220	3.41889e-216	diaminobutyrate--2-oxoglutarate transaminase	PN96_05220
800	PN96_RS05300	9100.41	9.78579	0.310934	7.63657e-220	3.41889e-216	diaminobutyrate--2-oxoglutarate transaminase	PN96_05220
800	PN96_RS05305	2587.72	8.43687	0.319825	3.22559e-155	3.61024e-152	ectoine synthase	PN96_05225
800	PN96_RS05310	7621.36	8.79418	0.318549	1.97544e-169	2.94802e-166	aspartate kinase	PN96_05230
800	PN96_RS05815	5013.05	2.60024	0.297148	1.11879e-19	7.15549e-18	cytochrome-c oxidase%2C cbb3-type subunit I	PN96_05720
800	PN96_RS05820	1715.44	2.56866	0.238059	2.89187e-28	3.49917e-26	cytochrome-c oxidase%2C cbb3-type subunit II	PN96_05725
800	PN96_RS05825	170.729	2.01695	0.324388	5.03104e-11	1.10955e-09	CcoQ/FixQ family Cbb3-type cytochrome c oxidase assembly chaperone	PN96_05730
800	PN96_RS06070	1188.66	2.32034	0.214013	2.2696e-28	2.8225e-26	diguanylate cyclase	PN96_05980
800	PN96_RS06075	1166.97	2.70616	0.306754	5.49305e-20	3.67051e-18	response regulator	PN96_05985
800	PN96_RS06080	334.143	2.26814	0.300745	4.73512e-15	1.73763e-13	fructosamine kinase family protein	PN96_05990
800	PN96_RS06115	1700.2	5.07856	0.359677	4.30225e-47	1.01375e-44	BCCT family transporter	PN96_06025
800	PN96_RS06240	92.9967	2.10087	0.721439	0.000145566	0.000862036	SLC13 family permease	PN96_06150
800	PN96_RS06430	1225.96	2.92165	0.34608	1.65586e-18	9.15218e-17	PAS factor family protein	PN96_06340
800	PN96_RS06435	19.3789	2.00643	0.627685	0.000157687	0.000927681	DUF4255 domain-containing protein	PN96_06345
800	PN96_RS06715	517.905	-2.17246	0.377944	6.08806e-10	1.15984e-08	MFS transporter	PN96_06625
800	PN96_RS06850	8.30557	-3.16698	2.31539	0.0039536	0.0147012	hypothetical protein	PN96_06755
800	PN96_RS07030	23.5052	2.18763	0.555324	9.24399e-06	7.43005e-05	phage tail protein	PN96_06935
800	PN96_RS07165	29.2615	2.11475	0.575213	2.71895e-05	0.000193218	hypothetical protein	PN96_07065
800	PN96_RS07170	109.636	2.37281	0.346277	6.86213e-13	2.02117e-11	hypothetical protein	PN96_07070
800	PN96_RS07175	462.918	2.34367	0.264367	7.68127e-20	4.98392e-18	hypothetical protein	PN96_07075
800	PN96_RS07180	897.406	2.07285	0.236907	2.44555e-19	1.45983e-17	hypothetical protein	PN96_07080
800	PN96_RS07210	915.563	-2.18707	0.2498	2.02745e-19	1.26068e-17	formate-dependent phosphoribosylglycinamide formyltransferase	PN96_07110
800	PN96_RS07375	1749.8	-3.32032	0.265603	3.99179e-37	7.44635e-35	phosphoribosylaminoimidazolesuccinocarboxamide synthase	PN96_07275
800	PN96_RS07445	5908.36	-2.05414	0.246322	8.48515e-18	4.31682e-16	3-phosphoserine/phosphohydroxythreonine transaminase	PN96_07345
800	PN96_RS07455	622.282	2.16057	0.289736	7.06488e-15	2.49051e-13	ATP-binding protein	PN96_07355
800	PN96_RS07470	2019.36	3.90013	0.324534	6.38745e-35	1.02131e-32	TfoX/Sxy family DNA transformation protein	PN96_07370
800	PN96_RS07500	169.812	2.41954	0.422335	5.4369e-10	1.04468e-08	iron-containing alcohol dehydrogenase	PN96_07400
800	PN96_RS07995	689.54	-2.09029	0.269889	1.27069e-15	5.17172e-14	protease HtpX	PN96_07890
800	PN96_RS08155	106.387	-3.8609	0.52955	3.22786e-14	1.07045e-12	tRNA-Ser	PN96_08050
800	PN96_RS08160	1965.13	-4.16112	0.242222	1.97908e-67	8.05486e-65	L-alanine exporter AlaE	PN96_08055
800	PN96_RS24180	108.416	2.06496	0.312383	4.37292e-12	1.18652e-10	hypothetical protein
800	PN96_RS08480	94386.6	2.12342	0.228159	1.55515e-21	1.24329e-19	porin	PN96_08375
800	PN96_RS08700	321.662	2.28628	0.270717	2.92385e-18	1.59635e-16	methyl-accepting chemotaxis protein	PN96_08595
800	PN96_RS08875	561.089	2.10637	0.400231	9.70951e-09	1.44898e-07	hypothetical protein	PN96_08765
800	PN96_RS09345	1028.36	2.19293	0.512226	1.25347e-06	1.20425e-05	FeoC-like transcriptional regulator	PN96_09230
800	PN96_RS09410	431.803	2.14866	0.255329	3.94388e-18	2.07727e-16	succinate dehydrogenase%2C hydrophobic membrane anchor protein	PN96_09295
800	PN96_RS09415	1286.67	2.12888	0.301442	1.42776e-13	4.53339e-12	succinate dehydrogenase cytochrome b556 subunit	PN96_09300
800	PN96_RS09565	122.146	3.33588	0.352719	2.70595e-22	2.28576e-20	DUF1538 domain-containing protein	PN96_09450
800	PN96_RS09570	153.572	5.18138	0.422455	2.681e-35	4.44549e-33	DUF1538 domain-containing protein	PN96_09455
800	PN96_RS09780	2426.55	2.0584	0.560232	1.78295e-05	0.000131938	heavy metal translocating P-type ATPase	PN96_09650
800	PN96_RS09805	684.032	3.91646	1.04052	2.47987e-06	2.21163e-05	DUF3149 domain-containing protein	PN96_09675
800	PN96_RS10120	1236.35	-3.01216	0.965581	4.99318e-05	0.000336157	methionine ABC transporter ATP-binding protein MetN	PN96_09985
800	PN96_RS10125	914.423	-2.81531	0.604701	5.49648e-08	6.93176e-07	methionine ABC transporter permease	PN96_09990
800	PN96_RS10205	69.0514	2.27698	0.408256	2.52617e-09	4.1733e-08	flagellar motor protein PomA	PN96_10065
800	PN96_RS10305	1220.14	-2.13822	0.283682	5.08564e-15	1.83616e-13	succinylglutamate desuccinylase/aspartoacylase family protein	PN96_10165
800	PN96_RS10515	884.344	3.12651	0.260229	1.69478e-34	2.61639e-32	O-acetylhomoserine aminocarboxypropyltransferase/cysteine synthase	PN96_10370
800	PN96_RS10525	375.054	-2.50324	0.27491	7.67224e-21	5.63092e-19	D-amino acid dehydrogenase	PN96_10380
800	PN96_RS10720	652.106	2.27647	0.298106	2.176e-15	8.11828e-14	CBS domain-containing protein	PN96_10575
800	PN96_RS10730	1189.51	-3.32066	0.448143	6.00198e-15	2.13261e-13	malate synthase A	PN96_10585
800	PN96_RS11060	2064.76	-2.19815	0.264056	7.41983e-18	3.81823e-16	flavohemoglobin expression-modulating QEGLA motif protein	PN96_10910
800	PN96_RS11190	5852.59	2.44412	1.14507	0.000735978	0.00349044	autonomous glycyl radical cofactor GrcA	PN96_11040
800	PN96_RS11450	660.464	2.15992	0.346299	5.29834e-11	1.15711e-09	ubiquinol-cytochrome c reductase iron-sulfur subunit	PN96_11295
800	PN96_RS11505	826.282	2.09061	0.366893	1.03788e-09	1.84388e-08	DUF1249 family protein	PN96_11350
800	PN96_RS11510	702.803	2.06914	0.439515	1.53493e-07	1.80839e-06	ADP-ribose diphosphatase	PN96_11355
800	PN96_RS11635	2516.29	-2.4036	0.548437	3.69966e-07	4.0105e-06	MetQ/NlpA family ABC transporter substrate-binding protein	PN96_11480
800	PN96_RS11870	869.332	2.56054	0.241252	2.11097e-27	2.30507e-25	TRAP transporter permease	PN96_11710
800	PN96_RS11975	1346.07	-2.63082	0.580604	1.14666e-07	1.38e-06	adenylyl-sulfate kinase	PN96_11810
800	PN96_RS11985	7678.67	-3.12998	0.531089	7.20004e-11	1.54974e-09	sulfate adenylyltransferase subunit CysN	PN96_11820
800	PN96_RS11990	4053.17	-3.35506	0.55472	2.23486e-11	5.29389e-10	sulfate adenylyltransferase subunit CysD	PN96_11825
800	PN96_RS11995	1280.5	-3.79023	1.57165	0.000242666	0.00134125	uroporphyrinogen-III C-methyltransferase	PN96_11830
800	PN96_RS12245	70.0439	2.0457	0.354302	9.37962e-10	1.69325e-08	5-carboxymethyl-2-hydroxymuconate isomerase	PN96_12080
800	PN96_RS12275	126.381	2.13103	0.328815	1.18298e-11	2.94233e-10	acetyltransferase	PN96_12110
800	PN96_RS12285	169.06	3.57934	0.324262	2.68504e-29	3.43456e-27	aldolase/citrate lyase family protein	PN96_12120
800	PN96_RS12290	116.881	3.46519	0.380305	7.19141e-21	5.36599e-19	glycosyltransferase	PN96_12125
800	PN96_RS12295	233.571	3.03852	0.312722	2.62422e-23	2.55405e-21	glycosyltransferase	PN96_12130
800	PN96_RS12300	211.829	3.29158	0.365824	1.78727e-20	1.23101e-18	glycosyltransferase family 4 protein	PN96_12135
800	PN96_RS12305	147.777	3.86866	0.36364	2.07146e-27	2.30507e-25	O-antigen polymerase	PN96_12140
800	PN96_RS12310	365.29	3.06239	0.351213	1.65915e-19	1.0462e-17	hypothetical protein	PN96_12145
800	PN96_RS12315	115.914	2.8831	0.400239	6.02397e-14	1.96856e-12	flippase	PN96_12150
800	PN96_RS12320	164.709	2.92435	0.306433	1.41033e-22	1.23805e-20	NAD-dependent epimerase/dehydratase family protein	PN96_12155
800	PN96_RS12325	34.6495	2.43626	0.510604	1.73092e-07	2.0076e-06	four helix bundle protein	PN96_12160
800	PN96_RS12330	377.522	2.20748	0.241334	6.75808e-21	5.12813e-19	Vi polysaccharide biosynthesis UDP-N-acetylglucosamine C-6 dehydrogenase TviB	PN96_12165
800	PN96_RS12430	845.672	2.29227	0.215382	1.80793e-27	2.07541e-25	TIM barrel protein	PN96_12265
800	PN96_RS12435	583.101	2.34987	0.260875	1.45499e-20	1.01781e-18	hypothetical protein	PN96_12270
800	PN96_RS12890	4764.72	3.33387	0.226828	5.31787e-50	1.32267e-47	phosphoenolpyruvate carboxykinase (ATP)	PN96_12720
800	PN96_RS12985	1641.81	2.03689	0.339911	2.38853e-10	4.71078e-09	c-type cytochrome	PN96_12815
800	PN96_RS13315	1031.37	2.13031	0.220134	4.51756e-23	4.21357e-21	cytochrome c5 family protein	PN96_13140
800	PN96_RS13385	36.3767	2.85955	0.543805	1.60386e-08	2.25093e-07	tRNA-Lys	PN96_13210
800	PN96_RS13445	206.172	2.15018	0.279215	1.58955e-15	6.1882e-14	hypothetical protein	PN96_13270
800	PN96_RS13680	759.917	2.4694	0.3023	1.95033e-17	9.59521e-16	cytochrome c oxidase accessory protein CcoG	PN96_13500
800	PN96_RS13750	1384.35	-2.05331	0.218656	6.1563e-22	5.10403e-20	5-(carboxyamino)imidazole ribonucleotide synthase	PN96_13570
800	PN96_RS13795	29.9778	9.02625	2.60577	2.40238e-09	3.99831e-08	tRNA-Lys	PN96_13615
800	PN96_RS13920	164.595	2.35327	0.293821	1.12588e-16	5.09148e-15	gamma-glutamyltransferase	PN96_13735
800	PN96_RS14005	21.3185	2.83994	0.667635	1.64858e-06	1.54086e-05	tRNA-Ala	PN96_13820
800	PN96_RS14275	2502.35	-2.57186	0.323735	1.31248e-16	5.87598e-15	TonB-dependent vitamin B12 receptor	PN96_14080
800	PN96_RS14290	167.638	2.41047	0.344718	1.98326e-13	6.25286e-12	RNA-binding protein	PN96_14095
800	PN96_RS14325	14.9746	3.13729	0.764757	3.15513e-06	2.76971e-05	tRNA-Ile	PN96_14125
800	PN96_RS14425	112.037	-2.20548	0.397467	3.33975e-09	5.43712e-08	3-phenylpropionate MFS transporter	PN96_14225
800	PN96_RS14570	80.5788	2.77277	0.465075	1.69113e-10	3.44144e-09	fumarate reductase subunit FrdD	PN96_14370
800	PN96_RS14575	180.525	2.57061	0.407391	1.61335e-11	3.92553e-10	fumarate reductase subunit FrdC	PN96_14375
800	PN96_RS14580	442.071	3.48894	0.36198	1.72341e-23	1.7146e-21	succinate dehydrogenase/fumarate reductase iron-sulfur subunit	PN96_14380
800	PN96_RS14585	1426.33	2.91173	1.14048	0.000229935	0.00128356	fumarate reductase (quinol) flavoprotein subunit	PN96_14385
800	PN96_RS14645	307.193	2.38955	0.256204	1.01962e-21	8.29974e-20	SLC13 family permease	PN96_14445
800	PN96_RS14985	13757.9	-2.37772	0.398486	1.08325e-10	2.26622e-09	methylenetetrahydrofolate reductase	PN96_14775
800	PN96_RS15165	6290.05	-2.83068	1.16712	0.000369729	0.00193827	assimilatory sulfite reductase (NADPH) flavoprotein subunit	PN96_14955
800	PN96_RS15170	5296.9	-2.26551	1.14141	0.00158045	0.00677749	assimilatory sulfite reductase (NADPH) hemoprotein subunit	PN96_14960
800	PN96_RS15175	2119.67	-2.58577	1.03743	0.000401826	0.00208698	phosphoadenylyl-sulfate reductase	PN96_14965
800	PN96_RS15555	231.956	-2.38217	0.388007	8.05034e-11	1.72447e-09	FMN-dependent L-lactate dehydrogenase LldD	PN96_15345
800	PN96_RS15845	82.7584	2.13373	0.391737	5.11809e-09	7.92861e-08	PTS glucose/sucrose transporter subunit IIB	PN96_15630
800	PN96_RS15880	33.185	3.82592	0.640504	3.35823e-10	6.56541e-09	hypothetical protein	PN96_15665
800	PN96_RS16245	67.4542	2.22241	0.388008	1.0059e-09	1.80137e-08	arabinose ABC transporter substrate-binding protein	PN96_16025
800	PN96_RS16385	316.032	2.55235	0.305819	6.86028e-18	3.57133e-16	hypothetical protein	PN96_16165
800	PN96_RS16600	318.818	-2.83508	0.348767	5.15191e-17	2.42791e-15	DUF3081 domain-containing protein	PN96_16385
800	PN96_RS16605	5744.54	-6.09142	0.300886	1.85044e-91	9.2049e-89	DUF413 domain-containing protein	PN96_16390
800	PN96_RS16640	88.9852	-3.73542	0.550977	2.1453e-12	5.96554e-11	YitT family protein	PN96_16425
800	PN96_RS16805	444.931	3.22446	0.338628	7.63272e-23	6.97381e-21	outer membrane protein OmpW	PN96_16590
800	PN96_RS16955	7.5881	3.12789	1.04809	0.000275747	0.00150735	tRNA-Lys	PN96_16740
800	PN96_RS17210	247.324	-2.28855	0.38087	2.03587e-10	4.08725e-09	sugar O-acetyltransferase	PN96_16990
800	PN96_RS17320	15.3633	-2.11079	0.909336	0.00273593	0.0107919	GNAT family N-acetyltransferase	PN96_17100
800	PN96_RS17430	510.498	-2.23751	0.574988	1.45054e-05	0.000110443	co-chaperone GroES	PN96_17210
800	PN96_RS17435	13766.2	-3.81566	0.30852	2.01543e-36	3.60922e-34	chaperonin GroEL	PN96_17215
800	PN96_RS17500	326.058	-4.88661	0.387361	3.57334e-37	6.95559e-35	hypothetical protein	PN96_17280
800	PN96_RS17545	1142.8	3.19901	0.252854	8.12758e-38	1.65396e-35	elongation factor G	PN96_17325
800	PN96_RS17695	6784.45	2.32576	0.378978	7.08259e-11	1.53182e-09	phosphoenolpyruvate synthase	PN96_17465
800	PN96_RS17700	484.639	2.0987	0.283069	1.36654e-14	4.74262e-13	pyruvate%2C water dikinase regulatory protein	PN96_17470
800	PN96_RS17985	975.186	2.86661	0.313704	4.42711e-21	3.41727e-19	YdcH family protein	PN96_17750
800	PN96_RS18025	90.4865	2.00624	0.490087	4.85729e-06	4.15002e-05	hypothetical protein	PN96_17790
800	PN96_RS18125	168.766	2.20383	0.339224	6.16108e-12	1.62254e-10	HD domain-containing protein	PN96_17890
800	PN96_RS18220	220.201	-2.08618	1.20304	0.00324618	0.0123897	MarR family transcriptional regulator	PN96_17985
800	PN96_RS24355	1616.6	-2.76716	0.318948	2.93163e-19	1.72696e-17	hypothetical protein
800	PN96_RS18285	52.0274	3.48111	0.538398	5.26387e-12	1.41116e-10	SDR family oxidoreductase	PN96_18045
800	PN96_RS18290	239.41	2.52697	0.329745	1.12006e-15	4.64305e-14	acetyl-CoA C-acetyltransferase	PN96_18050
800	PN96_RS18295	321.264	2.74497	0.421421	4.68573e-12	1.26374e-10	phasin family protein	PN96_18055
800	PN96_RS18300	574.786	2.32893	0.294967	2.54407e-16	1.11665e-14	class I poly(R)-hydroxyalkanoic acid synthase	PN96_18060
800	PN96_RS18305	66.6123	-2.97713	0.488972	1.43603e-10	2.93567e-09	TIGR02808 family protein
800	PN96_RS18310	115.109	-2.31833	0.38714	2.15437e-10	4.28166e-09	NapC/NirT family cytochrome c	PN96_18065
800	PN96_RS18330	67.3306	-2.19796	0.457451	1.78184e-07	2.05601e-06	ferredoxin-type protein NapF	PN96_18085
800	PN96_RS18805	5517.12	-2.65178	0.221716	6.90541e-34	9.97274e-32	siderophore ABC transporter substrate-binding protein	PN96_18555
800	PN96_RS19350	122.195	2.33616	0.375847	4.24508e-11	9.56679e-10	betaine-aldehyde dehydrogenase	PN96_19090
800	PN96_RS19355	65.8269	3.25433	0.435215	5.54816e-15	1.98713e-13	choline dehydrogenase	PN96_19095
800	PN96_RS19360	107.517	2.52243	0.373348	1.18625e-12	3.38269e-11	choline ABC transporter substrate-binding protein	PN96_19100
800	PN96_RS19365	45.0906	2.74148	0.497958	3.264e-09	5.33319e-08	choline ABC transporter permease subunit	PN96_19105
800	PN96_RS19370	174.841	2.74737	0.302225	1.01945e-20	7.24454e-19	choline ABC transporter ATP-binding protein	PN96_19110
800	PN96_RS19550	75.3733	-3.22135	1.43395	0.00049312	0.00248335	DMT family transporter	PN96_19295
800	PN96_RS19590	2043.43	-2.03761	0.265594	1.55794e-15	6.11832e-14	cold-shock protein	PN96_19335
800	PN96_RS19710	248.57	2.60641	0.311089	3.63473e-18	1.96056e-16	PRD domain-containing protein	PN96_19450
800	PN96_RS19915	59.6047	2.06828	0.414965	6.97919e-08	8.63145e-07	tRNA-Gly	PN96_19650
800	PN96_RS19940	51.0589	2.78137	0.425671	5.77383e-12	1.52955e-10	NUDIX domain-containing protein	PN96_19675
800	PN96_RS19990	74.3349	-2.1183	0.401318	1.92197e-08	2.68057e-07	YgjV family protein	PN96_19720
800	PN96_RS20095	913.131	-2.69898	0.46489	4.64606e-10	9.04366e-09	OFA family MFS transporter	PN96_19820
800	PN96_RS20100	416.143	-3.71766	0.369531	7.92815e-25	8.2545e-23	hypothetical protein	PN96_19825
800	PN96_RS20625	1393.34	3.17682	0.229897	2.15261e-44	4.81863e-42	anaerobic C4-dicarboxylate transporter	PN96_20350
800	PN96_RS20645	366.951	-2.72879	0.431714	2.35447e-11	5.46164e-10	MFS transporter	PN96_20370
800	PN96_RS20665	134.808	-2.03833	0.642376	9.96444e-05	0.000623056	DUF1800 domain-containing protein	PN96_20390
800	PN96_RS20670	440.514	2.67016	0.310336	5.84034e-19	3.39574e-17	hydroxymethylglutaryl-CoA reductase	PN96_20395
800	PN96_RS20675	931.363	2.73923	0.998038	0.000173541	0.00100902	formate dehydrogenase accessory sulfurtransferase FdhD	PN96_20400
800	PN96_RS20680	1782.76	2.72839	0.260751	9.19386e-27	9.80021e-25	LysR family transcriptional regulator	PN96_20405
800	PN96_RS20685	3856.49	3.58745	0.593809	1.60849e-11	3.92553e-10	FdhF/YdeP family oxidoreductase	PN96_20410
800	PN96_RS20735	323.11	3.70664	0.420535	6.12168e-20	4.03041e-18	anaerobic ribonucleoside-triphosphate reductase	PN96_20455
800	PN96_RS20850	59.9144	-2.454	0.611343	4.93874e-06	4.21157e-05	YoaH family protein
800	PN96_RS20860	168.653	2.94432	0.468232	1.04195e-11	2.64327e-10	hypothetical protein	PN96_20570
800	PN96_RS21060	21721.2	6.83226	1.71798	9.53166e-07	9.3994e-06	formate transporter FocA	PN96_20775
800	PN96_RS21150	1346.74	-6.08877	0.29398	5.3758e-96	3.00843e-93	iron-containing alcohol dehydrogenase	PN96_20860
800	PN96_RS21160	151.238	2.56477	0.319556	8.48401e-17	3.91577e-15	amino acid ABC transporter ATP-binding protein	PN96_20870
800	PN96_RS21180	360.955	-2.37565	0.289842	2.72465e-17	1.3259e-15	RNA-binding S4 domain-containing protein	PN96_20890
800	PN96_RS21405	10.9864	-2.07357	1.01501	0.00644918	0.02189	tail fiber protein	PN96_21115
800	PN96_RS21520	265.971	-2.6052	0.552972	7.43925e-08	9.15968e-07	GNAT family N-acetyltransferase	PN96_21225
800	PN96_RS21650	93.7007	-2.78207	1.31523	0.00085508	0.00399603	homocysteine S-methyltransferase family protein	PN96_21355
800	PN96_RS21655	153.044	-2.35487	1.42013	0.00199086	0.00818467	basic amino acid/polyamine antiporter	PN96_21360
800	PN96_RS21985	116.751	-2.09739	0.399231	1.99597e-08	2.76655e-07	cytochrome P450	PN96_21690
800	PN96_RS22050	37.3217	-2.25268	0.667443	0.000107792	0.000668399	sugar phosphate isomerase/epimerase	PN96_21755
800	PN96_RS22400	124.283	-2.84515	0.417221	6.15986e-13	1.84378e-11	cupin domain-containing protein	PN96_22095
800	PN96_RS22405	111.342	-3.12598	0.394421	3.20204e-16	1.37842e-14	carboxymuconolactone decarboxylase family protein	PN96_22100
800	PN96_RS22420	108.751	-3.16548	0.387152	3.0894e-17	1.48723e-15	DUF3737 family protein	PN96_22115
800	PN96_RS22425	220.901	-5.11653	0.45631	7.23469e-30	9.52638e-28	carboxymuconolactone decarboxylase family protein	PN96_22120
800	PN96_RS22450	1538.58	-4.42672	0.233685	3.92307e-81	1.75636e-78	NAD(P)-dependent alcohol dehydrogenase	PN96_22145
800	PN96_RS22645	733.279	-4.71628	0.287593	2.12822e-61	6.80573e-59	aldo/keto reductase	PN96_22330
800	PN96_RS22680	8.90696	-2.44753	1.40701	0.0156661	0.0456622	DUF5943 domain-containing protein	PN96_22365
800	PN96_RS22695	695.52	-5.29994	0.35352	1.63338e-51	4.87508e-49	alpha/beta fold hydrolase	PN96_22380
800	PN96_RS22760	1537.26	2.79607	0.308567	8.1727e-21	5.90148e-19	tryptophan synthase subunit beta	PN96_22445
800	PN96_RS22810	596.96	-2.79856	0.456137	2.77114e-11	6.36225e-10	cation diffusion facilitator family transporter	PN96_22495
800	PN96_RS24320	383.428	-5.37059	0.557409	8.51993e-23	7.62874e-21	hypothetical protein
800	PN96_RS23110	723.703	3.32529	0.278456	2.96834e-34	4.42975e-32	formate dehydrogenase subunit alpha	PN96_22795
800	PN96_RS23115	1311.83	2.07932	0.467457	8.39998e-07	8.39436e-06	hypothetical protein
800	PN96_RS23120	804.358	3.26469	1.51845	0.000884845	0.00410939	TolC family protein	PN96_22800
800	PN96_RS23125	840.466	4.73898	1.24869	5.48937e-06	4.63696e-05	efflux RND transporter periplasmic adaptor subunit	PN96_22805
800	PN96_RS23130	1222.09	4.48325	0.577979	5.96889e-16	2.52101e-14	efflux RND transporter permease subunit	PN96_22810
800	PN96_RS23135	1810.38	3.20194	0.921531	2.58798e-05	0.000185382	cupredoxin family protein	PN96_22815
800	PN96_RS23265	1293.68	2.6337	0.245965	8.73676e-28	1.02933e-25	N-acetyltransferase DgcN	PN96_22945
800	PN96_RS23270	874.59	2.64713	0.232558	3.68827e-31	5.16011e-29	N-acetyl-D-Glu racemase DgcA	PN96_22950
800	PN96_RS23275	572.434	2.08095	0.232389	3.67914e-20	2.49568e-18	D-amino-acid transaminase	PN96_22955
800	PN96_RS23310	226.736	-2.44437	0.320407	2.67253e-15	9.88835e-14	DUF3316 domain-containing protein	PN96_22990
800	PN96_RS23330	751.198	-2.21004	0.238084	1.92774e-21	1.51412e-19	YajD family HNH nuclease	PN96_23010
800	PN96_RS23455	61.5883	3.18874	0.416732	2.03004e-15	7.64073e-14	hypothetical protein	PN96_23135
800	PN96_RS23595	23.7732	2.39961	0.565073	2.27656e-06	2.05074e-05	hypothetical protein	PN96_23275
800	PN96_RS23615	616.584	2.54012	0.268661	2.59742e-22	2.23628e-20	two-component system response regulator	PN96_23295
800	PN96_RS23635	2790.5	3.50774	0.288684	1.25792e-35	2.16604e-33	maltose ABC transporter permease MalG	PN96_23315
800	PN96_RS23640	4045.56	4.62716	0.310654	2.03606e-51	5.69715e-49	maltose ABC transporter permease MalF	PN96_23320
800	PN96_RS23645	10140.8	3.94594	0.240858	1.65357e-61	5.69464e-59	maltose/maltodextrin ABC transporter substrate-binding protein MalE	PN96_23325
500	PN96_RS00015	35.8188	3.12746	0.635092	6.91461e-08	7.43659e-07	tRNA-Lys	PN96_00015
500	PN96_RS00230	32.6254	2.08242	0.543699	1.44102e-05	9.69817e-05	tRNA-Ala	PN96_00230
500	PN96_RS00265	9221.5	-2.16759	0.446788	5.89521e-08	6.37147e-07	methionine synthase	PN96_00265
500	PN96_RS00265	9221.5	-2.16759	0.446788	5.89521e-08	6.37147e-07	methionine synthase	PN96_00265
500	PN96_RS00900	2964.86	-2.89098	0.432609	6.75488e-13	1.65589e-11	methionine adenosyltransferase	PN96_00880
500	PN96_RS01230	23.8256	2.19696	0.591964	2.53693e-05	0.000161334	tRNA-Arg	PN96_01200
500	PN96_RS01830	298.944	2.01643	0.261197	1.22309e-15	4.74949e-14	helix-turn-helix domain-containing protein	PN96_01800
500	PN96_RS01980	422.567	2.56048	0.304578	3.47816e-18	1.71485e-16	glycerol kinase GlpK	PN96_01955
500	PN96_RS01985	108.373	2.482	0.375985	3.08663e-12	6.98151e-11	MIP/aquaporin family protein	PN96_01960
500	PN96_RS02260	1050.4	2.4638	0.253705	2.01306e-23	1.57738e-21	GNAT family N-acetyltransferase	PN96_02225
500	PN96_RS02590	1674.86	2.37508	0.354375	1.63747e-12	3.86303e-11	flagellin	PN96_02550
500	PN96_RS03380	676.97	3.5181	0.366341	6.80647e-23	5.06217e-21	oligopeptide ABC transporter permease OppB	PN96_03330
500	PN96_RS03385	489.242	2.85336	0.390708	2.55187e-14	7.99828e-13	oligopeptide ABC transporter permease OppC	PN96_03335
500	PN96_RS03390	729.914	2.94314	0.387164	2.11356e-15	7.72857e-14	ABC transporter ATP-binding protein	PN96_03340
500	PN96_RS03395	720.074	2.46327	0.421889	3.24579e-10	5.4154e-09	murein tripeptide/oligopeptide ABC transporter ATP binding protein OppF	PN96_03345
500	PN96_RS03405	85.7799	2.54044	0.373119	8.63138e-13	2.08102e-11	MgtC/SapB family protein	PN96_03355
500	PN96_RS03465	1437.52	3.61795	0.261749	6.14057e-45	1.22476e-42	Na(+)/H(+) antiporter NhaB	PN96_03415
500	PN96_RS03500	554.263	-2.34179	0.305077	1.33925e-15	5.11011e-14	cob(I)yrinic acid a%2Cc-diamide adenosyltransferase	PN96_03450
500	PN96_RS03605	16659.3	3.97262	0.286133	3.14312e-45	6.896e-43	PTS glucose transporter subunit IIBC	PN96_03555
500	PN96_RS03625	837.95	2.0349	0.205447	4.63437e-24	3.76585e-22	patatin family protein	PN96_03580
500	PN96_RS03880	425.783	-2.8483	0.592629	2.8656e-08	3.30902e-07	hypothetical protein	PN96_03835
500	PN96_RS03885	163.951	-2.34679	1.12306	0.00112692	0.00462577	DUF4250 domain-containing protein	PN96_03840
500	PN96_RS03890	489.314	-4.46115	1.3826	1.74816e-05	0.000114834	HTH-type transcriptional regulator MetR	PN96_03845
500	PN96_RS03980	126.482	3.58478	0.524116	2.85965e-13	7.51385e-12	trp operon leader peptide	PN96_03935
500	PN96_RS23835	100.883	3.09763	0.423881	1.38986e-14	4.51758e-13	hypothetical protein	PN96_04085
500	PN96_RS04205	146.757	2.44387	0.349323	2.20685e-13	5.86888e-12	cache domain-containing protein	PN96_04155
500	PN96_RS04220	1169.78	4.95231	0.306347	5.48899e-60	1.85275e-57	BCCT family transporter	PN96_04170
500	PN96_RS04460	151.613	2.18005	0.313081	3.85917e-13	9.78847e-12	hypothetical protein	PN96_04405
500	PN96_RS24155	37.212	-2.96031	0.451444	5.30817e-12	1.15882e-10	hypothetical protein
500	PN96_RS24160	43.5383	-2.45822	0.466348	1.06383e-08	1.34916e-07	hypothetical protein
500	PN96_RS04855	60.9459	-2.2104	0.399431	3.15982e-09	4.36016e-08	hypothetical protein	PN96_04770
500	PN96_RS05150	1862.34	-3.78265	0.564311	2.63138e-13	6.95572e-12	homoserine O-succinyltransferase	PN96_05065
500	PN96_RS05210	2134.14	2.54122	0.293099	3.64032e-19	1.99672e-17	sodium:alanine symporter family protein	PN96_05125
500	PN96_RS05280	18464.1	8.15628	0.313776	1.95815e-150	4.29617e-147	glycine betaine/L-proline ABC transporter substrate-binding protein ProX	PN96_05200
500	PN96_RS05285	3055.65	8.70944	0.389678	2.74311e-110	2.40735e-107	glycine betaine/L-proline ABC transporter permease ProW	PN96_05205
500	PN96_RS05290	4081.92	9.19271	0.393864	3.68778e-121	4.04549e-118	glycine betaine/L-proline ABC transporter ATP-binding protein ProV	PN96_05210
500	PN96_RS05295	3101.68	9.65223	0.491982	4.5289e-86	1.80662e-83	diaminobutyrate acetyltransferase	PN96_05215
500	PN96_RS05300	9100.41	8.38782	0.309822	3.86666e-162	1.69669e-158	diaminobutyrate--2-oxoglutarate transaminase	PN96_05220
500	PN96_RS05300	9100.41	8.38782	0.309822	3.86666e-162	1.69669e-158	diaminobutyrate--2-oxoglutarate transaminase	PN96_05220
500	PN96_RS05305	2587.72	6.50023	0.319961	3.30289e-93	1.81164e-90	ectoine synthase	PN96_05225
500	PN96_RS05310	7621.36	6.22881	0.320007	2.53944e-86	1.11431e-83	aspartate kinase	PN96_05230
500	PN96_RS05340	157.417	2.1728	0.325944	2.31077e-12	5.30871e-11	sensor histidine kinase	PN96_05260
500	PN96_RS05370	9122.38	-2.13171	0.246772	4.30311e-19	2.30269e-17	decarboxylating NADP(+)-dependent phosphogluconate dehydrogenase	PN96_05290
500	PN96_RS05385	454.325	-2.35186	1.54504	0.00147447	0.0057871	aldehyde dehydrogenase family protein	PN96_05305
500	PN96_RS05815	5013.05	2.62503	0.295622	4.80631e-20	2.85001e-18	cytochrome-c oxidase%2C cbb3-type subunit I	PN96_05720
500	PN96_RS05820	1715.44	2.43561	0.236669	7.6798e-26	7.65885e-24	cytochrome-c oxidase%2C cbb3-type subunit II	PN96_05725
500	PN96_RS06070	1188.66	2.4095	0.212239	6.94455e-31	8.01913e-29	diguanylate cyclase	PN96_05980
500	PN96_RS06075	1166.97	2.8544	0.304702	3.79421e-22	2.56139e-20	response regulator	PN96_05985
500	PN96_RS06080	334.143	2.59113	0.295268	1.3371e-19	7.61976e-18	fructosamine kinase family protein	PN96_05990
500	PN96_RS06085	69.7444	2.06265	0.34098	1.69247e-10	2.98255e-09	CPXCG motif-containing cysteine-rich protein	PN96_05995
500	PN96_RS06115	1700.2	4.53926	0.360949	2.93633e-38	4.77208e-36	BCCT family transporter	PN96_06025
500	PN96_RS06240	92.9967	2.61824	0.695332	4.51876e-06	3.40967e-05	SLC13 family permease	PN96_06150
500	PN96_RS06430	1225.96	2.97161	0.34357	3.74849e-19	2.03066e-17	PAS factor family protein	PN96_06340
500	PN96_RS06435	19.3789	2.16326	0.57878	2.05664e-05	0.000133302	DUF4255 domain-containing protein	PN96_06345
500	PN96_RS06715	517.905	-3.0694	0.371142	4.57899e-18	2.18398e-16	MFS transporter	PN96_06625
500	PN96_RS07170	109.636	2.0466	0.334825	1.09733e-10	2.00629e-09	hypothetical protein	PN96_07070
500	PN96_RS07175	462.918	2.1821	0.261188	6.46498e-18	2.98614e-16	hypothetical protein	PN96_07075
500	PN96_RS07375	1749.8	-2.89466	0.251198	6.11793e-32	7.45708e-30	phosphoribosylaminoimidazolesuccinocarboxamide synthase	PN96_07275
500	PN96_RS07445	5908.36	-2.23535	0.245743	5.5725e-21	3.34961e-19	3-phosphoserine/phosphohydroxythreonine transaminase	PN96_07345
500	PN96_RS07455	622.282	2.85579	0.285167	8.99606e-25	7.89494e-23	ATP-binding protein	PN96_07355
500	PN96_RS07470	2019.36	3.90663	0.321971	3.77617e-35	5.02116e-33	TfoX/Sxy family DNA transformation protein	PN96_07370
500	PN96_RS07500	169.812	2.14118	0.414237	2.07673e-08	2.46957e-07	iron-containing alcohol dehydrogenase	PN96_07400
500	PN96_RS08160	1965.13	-2.15741	0.228445	3.73655e-22	2.56139e-20	L-alanine exporter AlaE	PN96_08055
500	PN96_RS08410	2294.66	2.03009	0.301756	1.85179e-12	4.29929e-11	glucose-1-phosphate adenylyltransferase	PN96_08305
500	PN96_RS08700	321.662	2.19114	0.265352	1.48504e-17	6.64934e-16	methyl-accepting chemotaxis protein	PN96_08595
500	PN96_RS08875	561.089	2.06428	0.394471	1.54557e-08	1.87343e-07	hypothetical protein	PN96_08765
500	PN96_RS09185	232.722	2.15467	0.294457	2.7888e-14	8.61779e-13	hemolysin family protein	PN96_09070
500	PN96_RS09345	1028.36	2.34084	0.523723	2.57607e-07	2.51195e-06	FeoC-like transcriptional regulator	PN96_09230
500	PN96_RS09405	2817.41	2.14596	0.254792	4.15401e-18	2.02531e-16	succinate dehydrogenase flavoprotein subunit	PN96_09290
500	PN96_RS09410	431.803	2.06829	0.250348	1.65857e-17	7.35132e-16	succinate dehydrogenase%2C hydrophobic membrane anchor protein	PN96_09295
500	PN96_RS09415	1286.67	2.23979	0.300107	6.18352e-15	2.10336e-13	succinate dehydrogenase cytochrome b556 subunit	PN96_09300
500	PN96_RS09435	5574.48	2.09566	0.281854	1.14609e-14	3.78123e-13	phosphoglucomutase (alpha-D-glucose-1%2C6-bisphosphate-dependent)	PN96_09320
500	PN96_RS09555	218.767	2.18457	0.256859	2.025e-18	1.02135e-16	CBS domain-containing protein	PN96_09440
500	PN96_RS09560	69.3748	2.0792	0.370021	2.11441e-09	3.05198e-08	P-II family nitrogen regulator	PN96_09445
500	PN96_RS09565	122.146	3.63977	0.340671	1.02801e-27	1.10023e-25	DUF1538 domain-containing protein	PN96_09450
500	PN96_RS09570	153.572	5.10537	0.417562	3.6733e-35	5.02116e-33	DUF1538 domain-containing protein	PN96_09455
500	PN96_RS09630	13346.1	-2.0221	0.491075	1.64383e-06	1.34825e-05	cysteine synthase A	PN96_09510
500	PN96_RS09805	684.032	3.17048	1.08825	5.62596e-05	0.000330036	DUF3149 domain-containing protein	PN96_09675
500	PN96_RS10120	1236.35	-3.59946	0.963345	2.79224e-06	2.19183e-05	methionine ABC transporter ATP-binding protein MetN	PN96_09985
500	PN96_RS10125	914.423	-3.75508	0.591269	1.72493e-12	4.04758e-11	methionine ABC transporter permease	PN96_09990
500	PN96_RS10130	12967.8	-2.44401	0.534274	1.66563e-07	1.68405e-06	MetQ/NlpA family lipoprotein	PN96_09995
500	PN96_RS10205	69.0514	2.14875	0.394303	4.8547e-09	6.45528e-08	flagellar motor protein PomA	PN96_10065
500	PN96_RS10455	54.8952	2.06094	0.410216	5.31669e-08	5.78899e-07	helix-turn-helix domain-containing protein	PN96_10310
500	PN96_RS10515	884.344	3.40971	0.257739	2.76439e-41	5.27398e-39	O-acetylhomoserine aminocarboxypropyltransferase/cysteine synthase	PN96_10370
500	PN96_RS10720	652.106	2.47596	0.295096	4.24312e-18	2.04602e-16	CBS domain-containing protein	PN96_10575
500	PN96_RS10730	1189.51	-2.42197	0.447203	2.22282e-09	3.1875e-08	malate synthase A	PN96_10585
500	PN96_RS11445	1460.37	2.06859	0.304254	1.1818e-12	2.80311e-11	cytochrome bc complex cytochrome b subunit	PN96_11290
500	PN96_RS11450	660.464	2.36742	0.342855	4.92379e-13	1.22065e-11	ubiquinol-cytochrome c reductase iron-sulfur subunit	PN96_11295
500	PN96_RS11505	826.282	2.56975	0.362791	9.76846e-14	2.78338e-12	DUF1249 family protein	PN96_11350
500	PN96_RS11510	702.803	2.03883	0.437212	2.01705e-07	2.01155e-06	ADP-ribose diphosphatase	PN96_11355
500	PN96_RS11635	2516.29	-3.06451	0.534829	2.76288e-10	4.6809e-09	MetQ/NlpA family ABC transporter substrate-binding protein	PN96_11480
500	PN96_RS11855	3781.12	2.08936	0.286007	3.04782e-14	9.35232e-13	malate dehydrogenase	PN96_11695
500	PN96_RS11870	869.332	2.01791	0.239858	4.62885e-18	2.18402e-16	TRAP transporter permease	PN96_11710
500	PN96_RS11905	1994.03	2.05505	0.381217	6.43924e-09	8.45969e-08	class 1 fructose-bisphosphatase	PN96_11745
500	PN96_RS11975	1346.07	-2.37971	0.567288	1.05707e-06	9.06175e-06	adenylyl-sulfate kinase	PN96_11810
500	PN96_RS11995	1280.5	-3.78168	1.79194	0.000119096	0.000645976	uroporphyrinogen-III C-methyltransferase	PN96_11830
500	PN96_RS12285	169.06	3.13976	0.320128	7.60165e-24	6.06474e-22	aldolase/citrate lyase family protein	PN96_12120
500	PN96_RS12290	116.881	3.1601	0.373976	2.02427e-18	1.02135e-16	glycosyltransferase	PN96_12125
500	PN96_RS12295	233.571	2.724	0.309287	8.97093e-20	5.17953e-18	glycosyltransferase	PN96_12130
500	PN96_RS12300	211.829	2.88719	0.364236	1.19053e-16	5.12162e-15	glycosyltransferase family 4 protein	PN96_12135
500	PN96_RS12305	147.777	3.57848	0.358383	1.36455e-24	1.17405e-22	O-antigen polymerase	PN96_12140
500	PN96_RS12310	365.29	2.68416	0.351932	9.19829e-16	3.63622e-14	hypothetical protein	PN96_12145
500	PN96_RS12315	115.914	2.67497	0.396072	8.77518e-13	2.10413e-11	flippase	PN96_12150
500	PN96_RS12320	164.709	2.84509	0.298091	1.25587e-22	8.74723e-21	NAD-dependent epimerase/dehydratase family protein	PN96_12155
500	PN96_RS12325	34.6495	2.4594	0.482178	3.18869e-08	3.63428e-07	four helix bundle protein	PN96_12160
500	PN96_RS12330	377.522	2.18542	0.236188	2.31183e-21	1.40893e-19	Vi polysaccharide biosynthesis UDP-N-acetylglucosamine C-6 dehydrogenase TviB	PN96_12165
500	PN96_RS12355	475.672	2.13325	0.28295	4.73036e-15	1.62163e-13	hypothetical protein	PN96_12190
500	PN96_RS12385	1886.49	2.19847	0.36904	2.49572e-10	4.27783e-09	glycosyltransferase family 2 protein	PN96_12220
500	PN96_RS12390	1152.67	2.34205	0.305957	1.82065e-15	6.82822e-14	glycosyltransferase family 2 protein	PN96_12225
500	PN96_RS12425	2080.68	2.09346	0.218026	8.75617e-23	6.2987e-21	UTP--glucose-1-phosphate uridylyltransferase GalU	PN96_12260
500	PN96_RS12430	845.672	2.59722	0.21208	1.45494e-35	2.12809e-33	TIM barrel protein	PN96_12265
500	PN96_RS12435	583.101	2.5948	0.256394	3.87542e-25	3.54278e-23	hypothetical protein	PN96_12270
500	PN96_RS12865	1058.72	2.12831	0.229844	2.25251e-21	1.39212e-19	type II secretion system ATPase GspE	PN96_12695
500	PN96_RS12870	1809.09	2.10328	0.201986	2.28019e-26	2.32686e-24	type II secretion system secretin GspD	PN96_12700
500	PN96_RS12875	492.556	2.21538	0.296779	6.65222e-15	2.24538e-13	type II secretion system protein GspC	PN96_12705
500	PN96_RS12890	4764.72	2.84167	0.226881	4.14322e-37	6.49301e-35	phosphoenolpyruvate carboxykinase (ATP)	PN96_12720
500	PN96_RS13315	1031.37	2.19424	0.217883	8.1232e-25	7.27441e-23	cytochrome c5 family protein	PN96_13140
500	PN96_RS13385	36.3767	2.92763	0.521414	1.99612e-09	2.90032e-08	tRNA-Lys	PN96_13210
500	PN96_RS13465	205.855	2.01676	0.302959	2.99075e-12	6.79968e-11	alpha-amylase	PN96_13290
500	PN96_RS13585	10787.6	2.01926	0.355467	1.59061e-09	2.36459e-08	F0F1 ATP synthase subunit delta	PN96_13405
500	PN96_RS13680	759.917	2.28872	0.300712	1.90452e-15	7.02271e-14	cytochrome c oxidase accessory protein CcoG	PN96_13500
500	PN96_RS13795	29.9778	8.17382	2.51931	3.68338e-08	4.14428e-07	tRNA-Lys	PN96_13615
500	PN96_RS13805	30.6196	2.55162	0.537686	1.69706e-07	1.71188e-06	tRNA-Val	PN96_13625
500	PN96_RS14005	21.3185	2.09799	0.646827	0.000140168	0.00074014	tRNA-Ala	PN96_13820
500	PN96_RS14275	2502.35	-2.22381	0.321053	2.93024e-13	7.6535e-12	TonB-dependent vitamin B12 receptor	PN96_14080
500	PN96_RS14290	167.638	2.30889	0.335645	4.83035e-13	1.20429e-11	RNA-binding protein	PN96_14095
500	PN96_RS14570	80.5788	3.1756	0.447522	7.60957e-14	2.19676e-12	fumarate reductase subunit FrdD	PN96_14370
500	PN96_RS14575	180.525	2.97665	0.399793	3.06605e-15	1.08499e-13	fumarate reductase subunit FrdC	PN96_14375
500	PN96_RS14580	442.071	4.10678	0.357133	3.11799e-32	3.90907e-30	succinate dehydrogenase/fumarate reductase iron-sulfur subunit	PN96_14380
500	PN96_RS14585	1426.33	3.44221	1.10291	3.57557e-05	0.000219435	fumarate reductase (quinol) flavoprotein subunit	PN96_14385
500	PN96_RS14645	307.193	2.93363	0.247932	2.02279e-33	2.61059e-31	SLC13 family permease	PN96_14445
500	PN96_RS14780	47.8782	2.16365	0.449212	1.70902e-07	1.71999e-06	tetratricopeptide repeat protein	PN96_14580
500	PN96_RS14975	2079.82	-2.01831	0.962237	0.00142442	0.00564614	O-succinylhomoserine (thiol)-lyase	PN96_14765
500	PN96_RS14980	7175.94	-2.15092	0.590227	1.27842e-05	8.65694e-05	bifunctional aspartate kinase/homoserine dehydrogenase II	PN96_14770
500	PN96_RS14985	13757.9	-2.98633	0.393378	1.27183e-15	4.89544e-14	methylenetetrahydrofolate reductase	PN96_14775
500	PN96_RS15165	6290.05	-3.57101	1.19045	2.15565e-05	0.000139308	assimilatory sulfite reductase (NADPH) flavoprotein subunit	PN96_14955
500	PN96_RS15170	5296.9	-3.01916	1.15135	0.000109703	0.000603229	assimilatory sulfite reductase (NADPH) hemoprotein subunit	PN96_14960
500	PN96_RS15175	2119.67	-3.23736	1.04829	2.52572e-05	0.000160854	phosphoadenylyl-sulfate reductase	PN96_14965
500	PN96_RS15190	747.044	2.28544	2.24572	0.00269186	0.00972171	undecaprenyl-phosphate glucose phosphotransferase	PN96_14980
500	PN96_RS15200	55.6069	2.63483	0.77855	1.20848e-05	8.2727e-05	polysaccharide biosynthesis/export family protein	PN96_14990
500	PN96_RS15205	467.218	2.45718	1.4318	0.00126844	0.00512514	polysaccharide biosynthesis tyrosine autokinase	PN96_14995
500	PN96_RS15210	118.695	2.55976	0.729553	6.86068e-06	4.97598e-05	putative capsular polysaccharide synthesis family protein	PN96_15000
500	PN96_RS15215	114.876	2.56039	1.17472	0.000621275	0.00275369	glycosyltransferase	PN96_15005
500	PN96_RS15220	176.473	2.85779	0.637643	9.65757e-08	1.00899e-06	O-antigen ligase family protein	PN96_15010
500	PN96_RS15225	273.702	2.01719	1.8326	0.00330127	0.011626	putative capsular polysaccharide synthesis family protein	PN96_15015
500	PN96_RS15235	107.007	2.53164	0.579687	4.57821e-07	4.25114e-06	oligosaccharide flippase family protein	PN96_15025
500	PN96_RS15380	271.009	2.02099	0.282418	9.73991e-14	2.78338e-12	DUF58 domain-containing protein	PN96_15170
500	PN96_RS15845	82.7584	2.31083	0.373513	5.76323e-11	1.08537e-09	PTS glucose/sucrose transporter subunit IIB	PN96_15630
500	PN96_RS15880	33.185	3.61919	0.621962	9.42735e-10	1.44137e-08	hypothetical protein	PN96_15665
500	PN96_RS16245	67.4542	2.36614	0.367391	1.11317e-11	2.33712e-10	arabinose ABC transporter substrate-binding protein	PN96_16025
500	PN96_RS16385	316.032	2.62361	0.298767	1.68068e-19	9.45487e-18	hypothetical protein	PN96_16165
500	PN96_RS16600	318.818	-3.49301	0.30588	3.06187e-31	3.63121e-29	DUF3081 domain-containing protein	PN96_16385
500	PN96_RS16605	5744.54	-5.87279	0.273135	2.72361e-104	1.70732e-101	DUF413 domain-containing protein	PN96_16390
500	PN96_RS16640	88.9852	-3.44559	0.464578	7.01917e-15	2.35115e-13	YitT family protein	PN96_16425
500	PN96_RS16680	1076.52	-2.36957	0.326676	3.95044e-14	1.17922e-12	pyrimidine/purine nucleoside phosphorylase	PN96_16465
500	PN96_RS16805	444.931	2.80644	0.336334	5.27672e-18	2.46322e-16	outer membrane protein OmpW	PN96_16590
500	PN96_RS17210	247.324	-2.19188	0.367153	1.75544e-10	3.08115e-09	sugar O-acetyltransferase	PN96_16990
500	PN96_RS17430	510.498	-2.51122	0.483298	1.88176e-08	2.24991e-07	co-chaperone GroES	PN96_17210
500	PN96_RS17435	13766.2	-3.96829	0.302972	1.56539e-40	2.74758e-38	chaperonin GroEL	PN96_17215
500	PN96_RS17500	326.058	-4.67505	0.295068	1.05528e-57	3.30755e-55	hypothetical protein	PN96_17280
500	PN96_RS17545	1142.8	3.20302	0.251375	2.73273e-38	4.612e-36	elongation factor G	PN96_17325
500	PN96_RS17695	6784.45	3.03223	0.376223	5.52396e-17	2.39991e-15	phosphoenolpyruvate synthase	PN96_17465
500	PN96_RS17700	484.639	2.59456	0.277851	8.48192e-22	5.47333e-20	pyruvate%2C water dikinase regulatory protein	PN96_17470
500	PN96_RS17865	741.534	3.69923	0.26471	9.70389e-46	2.24109e-43	histidine ammonia-lyase	PN96_17630
500	PN96_RS17870	537.576	2.85145	0.229824	1.95508e-36	2.95824e-34	urocanate hydratase	PN96_17635
500	PN96_RS17985	975.186	2.37719	0.314128	2.41849e-15	8.77051e-14	YdcH family protein	PN96_17750
500	PN96_RS18000	1363.78	-2.26151	0.414328	2.3038e-09	3.29286e-08	glutathione-dependent disulfide-bond oxidoreductase	PN96_17765
500	PN96_RS18025	90.4865	2.75797	0.44481	5.54482e-11	1.04874e-09	hypothetical protein	PN96_17790
500	PN96_RS18120	188.85	2.16663	0.342808	2.19903e-11	4.46728e-10	helix-turn-helix transcriptional regulator	PN96_17885
500	PN96_RS18125	168.766	2.77503	0.325997	1.23237e-18	6.43765e-17	HD domain-containing protein	PN96_17890
500	PN96_RS24355	1616.6	-2.37937	0.315804	2.89114e-15	1.03141e-13	hypothetical protein
500	PN96_RS18285	52.0274	3.23363	0.520393	4.10993e-11	8.01527e-10	SDR family oxidoreductase	PN96_18045
500	PN96_RS18290	239.41	2.60463	0.321386	4.31496e-17	1.89341e-15	acetyl-CoA C-acetyltransferase	PN96_18050
500	PN96_RS18295	321.264	2.30639	0.41868	3.27462e-09	4.5044e-08	phasin family protein	PN96_18055
500	PN96_RS18300	574.786	2.31577	0.291666	2.01246e-16	8.49103e-15	class I poly(R)-hydroxyalkanoic acid synthase	PN96_18060
500	PN96_RS18305	66.6123	-2.84366	0.410906	3.09759e-13	7.99543e-12	TIGR02808 family protein
500	PN96_RS18310	115.109	-2.53506	0.350346	3.79858e-14	1.14953e-12	NapC/NirT family cytochrome c	PN96_18065
500	PN96_RS18330	67.3306	-2.13735	0.391047	4.16946e-09	5.56097e-08	ferredoxin-type protein NapF	PN96_18085
500	PN96_RS18805	5517.12	-3.09752	0.21961	2.18712e-46	5.33171e-44	siderophore ABC transporter substrate-binding protein	PN96_18555
500	PN96_RS18810	4826.78	-2.45536	0.226298	1.67331e-28	1.88268e-26	TonB-dependent receptor	PN96_18560
500	PN96_RS19350	122.195	2.32929	0.36513	1.57234e-11	3.26986e-10	betaine-aldehyde dehydrogenase	PN96_19090
500	PN96_RS19355	65.8269	3.17487	0.42116	3.31365e-15	1.16322e-13	choline dehydrogenase	PN96_19095
500	PN96_RS19360	107.517	2.65145	0.360461	1.49076e-14	4.7748e-13	choline ABC transporter substrate-binding protein	PN96_19100
500	PN96_RS19365	45.0906	2.35516	0.483854	1.1508e-07	1.19097e-06	choline ABC transporter permease subunit	PN96_19105
500	PN96_RS19370	174.841	2.90439	0.292512	3.42146e-24	2.83271e-22	choline ABC transporter ATP-binding protein	PN96_19110
500	PN96_RS19550	75.3733	-3.82671	1.27366	6.9182e-05	0.00039891	DMT family transporter	PN96_19295
500	PN96_RS19710	248.57	2.84038	0.302618	4.08873e-22	2.71838e-20	PRD domain-containing protein	PN96_19450
500	PN96_RS19940	51.0589	2.18852	0.411931	1.27754e-08	1.58806e-07	NUDIX domain-containing protein	PN96_19675
500	PN96_RS19945	545.83	2.20452	0.326439	1.17582e-12	2.80311e-11	EAL domain-containing protein	PN96_19680
500	PN96_RS19990	74.3349	-2.25403	0.34181	4.48442e-12	9.9382e-11	YgjV family protein	PN96_19720
500	PN96_RS20095	913.131	-2.64611	0.43392	4.40666e-11	8.4809e-10	OFA family MFS transporter	PN96_19820
500	PN96_RS20100	416.143	-2.83202	0.332237	6.48671e-19	3.42936e-17	hypothetical protein	PN96_19825
500	PN96_RS20360	61.2543	-2.23968	0.519508	1.60203e-06	1.31889e-05	hypothetical protein	PN96_20085
500	PN96_RS20625	1393.34	4.5873	0.226367	2.37524e-92	1.15806e-89	anaerobic C4-dicarboxylate transporter	PN96_20350
500	PN96_RS20645	366.951	-3.07798	0.398874	8.13133e-16	3.24366e-14	MFS transporter	PN96_20370
500	PN96_RS20670	440.514	2.41184	0.30891	3.96137e-16	1.60949e-14	hydroxymethylglutaryl-CoA reductase	PN96_20395
500	PN96_RS20675	931.363	2.19725	1.02619	0.0011889	0.00484842	formate dehydrogenase accessory sulfurtransferase FdhD	PN96_20400
500	PN96_RS20680	1782.76	2.16601	0.261029	8.93526e-18	4.04205e-16	LysR family transcriptional regulator	PN96_20405
500	PN96_RS20685	3856.49	3.25317	0.599542	6.7326e-10	1.07428e-08	FdhF/YdeP family oxidoreductase	PN96_20410
500	PN96_RS20735	323.11	3.61605	0.421729	2.28949e-19	1.27168e-17	anaerobic ribonucleoside-triphosphate reductase	PN96_20455
500	PN96_RS20850	59.9144	-3.40581	0.544316	4.27448e-11	8.26275e-10	YoaH family protein
500	PN96_RS21030	223.838	-3.36858	0.554917	7.65873e-11	1.43007e-09	hypothetical protein	PN96_20740
500	PN96_RS21060	21721.2	6.36873	1.94588	2.12951e-06	1.70516e-05	formate transporter FocA	PN96_20775
500	PN96_RS21110	60.5973	2.13358	0.440392	1.19643e-07	1.23237e-06	HAD-IA family hydrolase	PN96_20820
500	PN96_RS21150	1346.74	-6.25869	0.260886	1.71671e-128	2.51098e-125	iron-containing alcohol dehydrogenase	PN96_20860
500	PN96_RS21160	151.238	2.87795	0.307557	6.4505e-22	4.2246e-20	amino acid ABC transporter ATP-binding protein	PN96_20870
500	PN96_RS21165	80.8138	2.10077	0.422947	5.47624e-08	5.94795e-07	amino acid ABC transporter permease	PN96_20875
500	PN96_RS21175	194.151	2.11697	0.297735	1.26755e-13	3.52027e-12	amino acid ABC transporter permease	PN96_20885
500	PN96_RS21180	360.955	-2.10044	0.263701	1.63431e-16	6.96248e-15	RNA-binding S4 domain-containing protein	PN96_20890
500	PN96_RS21520	265.971	-3.1196	0.532811	1.07349e-10	1.97092e-09	GNAT family N-acetyltransferase	PN96_21225
500	PN96_RS21650	93.7007	-3.98803	1.18308	1.73956e-05	0.00011444	homocysteine S-methyltransferase family protein	PN96_21355
500	PN96_RS21655	153.044	-2.48359	1.34754	0.0014465	0.00570284	basic amino acid/polyamine antiporter	PN96_21360
500	PN96_RS21810	804.51	2.14397	0.257503	7.87162e-18	3.59798e-16	bifunctional diguanylate cyclase/phosphodiesterase	PN96_21515
500	PN96_RS22400	124.283	-4.11758	0.405805	1.29703e-25	1.26475e-23	cupin domain-containing protein	PN96_22095
500	PN96_RS22405	111.342	-3.88685	0.364426	9.80284e-28	1.07537e-25	carboxymuconolactone decarboxylase family protein	PN96_22100
500	PN96_RS22410	92.8745	-2.63543	0.354145	8.75287e-15	2.90967e-13	cyclophilin-like fold protein	PN96_22105
500	PN96_RS22420	108.751	-3.40766	0.335417	1.97665e-25	1.84544e-23	DUF3737 family protein	PN96_22115
500	PN96_RS22425	220.901	-5.39481	0.388001	3.95859e-45	8.27156e-43	carboxymuconolactone decarboxylase family protein	PN96_22120
500	PN96_RS22450	1538.58	-4.95377	0.223659	4.59987e-110	3.36404e-107	NAD(P)-dependent alcohol dehydrogenase	PN96_22145
500	PN96_RS22645	733.279	-4.60165	0.258938	5.14272e-72	1.88052e-69	aldo/keto reductase	PN96_22330
500	PN96_RS22695	695.52	-4.77731	0.312771	4.0228e-54	1.10325e-51	alpha/beta fold hydrolase	PN96_22380
500	PN96_RS22760	1537.26	3.19569	0.306537	1.06616e-26	1.11388e-24	tryptophan synthase subunit beta	PN96_22445
500	PN96_RS22810	596.96	-2.46088	0.445204	1.54631e-09	2.3079e-08	cation diffusion facilitator family transporter	PN96_22495
500	PN96_RS24320	383.428	-4.28168	0.486794	8.51992e-20	4.98472e-18	hypothetical protein
500	PN96_RS23045	267.089	-2.4396	0.433732	1.878e-09	2.73776e-08	hypothetical protein	PN96_22730
500	PN96_RS23110	723.703	2.81909	0.276806	1.56065e-25	1.48873e-23	formate dehydrogenase subunit alpha	PN96_22795
500	PN96_RS23240	23.3556	-2.38727	0.59373	5.37169e-06	4.00187e-05	thioredoxin family protein	PN96_22920
500	PN96_RS23265	1293.68	2.44875	0.245193	1.51328e-24	1.27698e-22	N-acetyltransferase DgcN	PN96_22945
500	PN96_RS23270	874.59	2.21682	0.231392	8.47916e-23	6.2011e-21	N-acetyl-D-Glu racemase DgcA	PN96_22950
500	PN96_RS23310	226.736	-3.85741	0.318256	2.93812e-35	4.15886e-33	DUF3316 domain-containing protein	PN96_22990
500	PN96_RS23330	751.198	-2.12332	0.227764	1.19619e-21	7.60705e-20	YajD family HNH nuclease	PN96_23010
500	PN96_RS23335	219.204	-2.20838	0.29725	1.15774e-14	3.79116e-13	peptidylprolyl isomerase PpiC	PN96_23015
500	PN96_RS23455	61.5883	2.44397	0.408304	2.40888e-10	4.16148e-09	hypothetical protein	PN96_23135
500	PN96_RS23615	616.584	2.56331	0.265721	4.38191e-23	3.3733e-21	two-component system response regulator	PN96_23295
500	PN96_RS23620	556.607	2.09161	0.246175	2.08205e-18	1.03818e-16	ATP-binding protein	PN96_23300
500	PN96_RS23635	2790.5	3.76847	0.28627	6.8789e-41	1.25769e-38	maltose ABC transporter permease MalG	PN96_23315
500	PN96_RS23640	4045.56	4.6348	0.312196	1.07616e-51	2.77776e-49	maltose ABC transporter permease MalF	PN96_23320
500	PN96_RS23645	10140.8	3.76623	0.241338	3.07873e-56	9.00631e-54	maltose/maltodextrin ABC transporter substrate-binding protein MalE	PN96_23325
